# Supplementary material for: 2-[(4-Methoxy­phen­yl)imino­meth­yl]-4-nitro­phenol
Source: Acta Crystallogr Sect E Struct Rep Online. 2009 Mar 11;65(Pt 4):o737. doi: 10.1107/S1600536809008150 (PMC2968952; doi:10.1107/S1600536809008150)
Supplement: Supplementary file 2 [file e-65-0o737-Isup2.hkl]

#
# h,k,l, Fc-squared, Fo-squared, sigma(Fo-squared) and status flag
#
data_I
_shelx_title ' samfe32'
_shelx_refln_list_code          4
_shelx_F_calc_maximum      160.14
_exptl_crystal_F_000       568.00
_reflns_d_resolution_high  0.8107
 
loop_
 _symmetry_equiv_pos_as_xyz
 'x, y, z'
 '-x, y+1/2, -z+1/2'
 '-x, -y, -z'
 'x, -y-1/2, z-1/2'
 
_cell_length_a     3.8883
_cell_length_b    21.6202
_cell_length_c    15.3127
_cell_angle_alpha  90.000
_cell_angle_beta   97.887
_cell_angle_gamma  90.000
 
_shelx_F_squared_multiplier     1.000
 
loop_
 _refln_index_h
 _refln_index_k
 _refln_index_l
 _refln_F_squared_calc
 _refln_F_squared_meas
 _refln_F_squared_sigma
 _refln_observed_status
   2   0   0      575.26      545.04     20.56 o
   3   0   0        0.19        2.33      2.19 o
   4   0   0       40.75       37.14      2.82 o
   1   1   0        2.41       10.91      5.30 o
   2   1   0       29.50       24.72      1.81 o
   3   1   0        1.70        3.45      1.63 o
   4   1   0       38.15       39.69      1.82 o
   1   2   0     2999.57     2864.40     65.14 o
   2   2   0     3916.34     3775.35     74.90 o
   3   2   0       42.86       43.33      1.76 o
   4   2   0        3.56        4.15      1.74 o
   1   3   0       30.13       33.83      5.14 o
   2   3   0     2055.07     1983.54     34.22 o
   3   3   0       21.14       21.37      1.75 o
   4   3   0        7.92        8.51      1.83 o
   1   4   0     4659.91     4427.34    126.83 o
   2   4   0     2297.95     2278.77     42.34 o
   3   4   0      103.83      101.32      2.01 o
   4   4   0       15.21       17.01      1.96 o
   2   5   0      150.10      153.24      2.37 o
   3   5   0      146.94      142.12      5.06 o
   4   5   0       22.64       18.81      1.94 o
   0   6   0      417.23      422.30      6.97 o
   1   6   0        2.48        2.38      3.47 o
   2   6   0      100.61       98.12      2.39 o
   3   6   0      104.06      100.55      3.64 o
   4   6   0       21.98       19.50      1.98 o
   1   7   0      161.63      164.51      4.18 o
   2   7   0      295.15      280.78      5.09 o
   3   7   0       12.95       14.83      1.93 o
   4   7   0       37.47       35.28      2.10 o
   0   8   0        2.52        3.00      2.63 o
   1   8   0      146.52      140.86      3.42 o
   2   8   0      186.15      173.59      9.84 o
   3   8   0        3.54        1.99      1.97 o
   4   8   0        1.54        4.49      2.12 o
   1   9   0      320.97      319.86      5.45 o
   2   9   0        0.19        0.19      2.18 o
   3   9   0        3.15        1.19      2.04 o
   4   9   0        0.17        1.05      2.28 o
   0  10   0       24.41       27.38      2.55 o
   1  10   0        6.36        4.76      1.90 o
   2  10   0        8.33        6.95      1.93 o
   3  10   0       37.11       34.69      2.41 o
   4  10   0        4.53        6.38      2.47 o
   1  11   0        2.91        3.61      1.92 o
   2  11   0      194.51      191.26     11.59 o
   3  11   0      136.97      144.69     10.23 o
   4  11   0       62.45       59.55      3.79 o
   0  12   0      367.33      365.89     33.45 o
   1  12   0      202.49      193.17      4.78 o
   2  12   0       15.22       14.37      2.14 o
   3  12   0       46.37       49.01      2.31 o
   4  12   0       52.54       48.84      6.68 o
   1  13   0      166.75      164.88      2.64 o
   2  13   0       48.28       50.12      2.57 o
   3  13   0        6.65        7.57      2.08 o
   4  13   0       17.55       15.64      2.37 o
   0  14   0       71.19       71.20      5.78 o
   1  14   0      131.02      123.27      2.18 o
   2  14   0      276.73      268.57     25.44 o
   3  14   0       25.59       24.19      2.17 o
   4  14   0        2.48        5.03      3.89 o
   1  15   0      229.63      219.68      4.41 o
   2  15   0      680.28      652.36     49.50 o
   3  15   0        0.00        2.29      2.32 o
   0  16   0       61.41       55.16      2.56 o
   1  16   0      228.16      214.82      6.84 o
   2  16   0      558.08      556.19     33.86 o
   3  16   0        2.30        3.29      2.10 o
   1  17   0      218.23      210.28      6.98 o
   2  17   0        1.23        2.49      2.11 o
   3  17   0        2.75        3.59      2.12 o
   0  18   0     1389.45     1417.65     78.01 o
   1  18   0       18.84       18.55      1.89 o
   2  18   0       35.81       39.34      2.54 o
   3  18   0       21.63       18.26      2.52 o
   1  19   0       19.79       21.19      1.85 o
   2  19   0       42.29       42.62      2.05 o
   3  19   0       40.88       43.25      3.97 o
   0  20   0        0.17        2.36      2.48 o
   1  20   0      579.91      607.37     20.61 o
   2  20   0        0.76        1.35      1.97 o
   3  20   0        1.62        3.16      2.81 o
   1  21   0       23.43       23.16      2.11 o
   2  21   0       25.01       24.34      4.55 o
   0  22   0       93.85       97.04      3.09 o
   1  22   0       14.21       20.16      2.03 o
   2  22   0        0.72        3.37      2.47 o
   1  23   0        1.12        2.56      2.03 o
   2  23   0        0.02        1.67      2.56 o
   0  24   0       12.34       12.69      2.93 o
   1  24   0       24.10       24.87      2.16 o
   2  24   0        4.68        3.74      2.66 o
   1  25   0        0.96        1.80      2.29 o
   0  26   0        2.00        2.85      3.06 o
   1  26   0        5.09        5.43      2.26 o
  -4   1   1       42.13       39.88      1.95 o
  -3   1   1      281.46      295.41      9.73 o
  -2   1   1       48.19       40.35      2.57 o
  -1   1   1    19811.20    16988.23    120.38 o
   0   1   1      449.46      497.29      7.72 o
   1   1   1      489.25      464.23      3.65 o
   2   1   1        5.17        6.08      2.22 o
   3   1   1       36.03       39.29      1.67 o
   4   1   1        0.16        1.61      1.81 o
  -4   2   1        4.78        7.10      1.72 o
  -3   2   1       37.82       37.70      1.72 o
  -2   2   1      253.16      244.98      3.29 o
  -1   2   1      221.34      208.47      3.67 o
   0   2   1      145.48      143.86      4.05 o
   1   2   1    21622.84    20623.62     95.80 o
   2   2   1      162.43      168.35      3.14 o
   3   2   1        0.46        2.68      1.71 o
   4   2   1        1.02        1.56      1.86 o
  -4   3   1       13.11       13.02      1.93 o
  -3   3   1      230.28      232.18      6.06 o
  -2   3   1      311.27      294.60      3.63 o
  -1   3   1     1703.55     1551.16     16.21 o
   0   3   1      138.61      132.13      3.57 o
   1   3   1    25644.44    24023.62    149.63 o
   2   3   1      138.64      150.45      2.99 o
   3   3   1       23.44       23.83      1.79 o
   4   3   1        2.33        3.68      1.86 o
  -4   4   1        1.42        0.60      1.86 o
  -3   4   1       94.90       99.16      3.37 o
  -2   4   1      500.57      478.76      6.84 o
  -1   4   1     3385.96     3146.71     31.83 o
   0   4   1       11.94       13.01      2.74 o
   1   4   1    13819.89    13286.16     77.05 o
   2   4   1      529.78      557.46      8.34 o
   3   4   1        3.60        6.13      1.74 o
   4   4   1        8.47        7.90      1.91 o
  -4   5   1        0.34        0.49      1.86 o
  -3   5   1       27.96       30.41      1.80 o
  -2   5   1       27.51       26.47      2.37 o
  -1   5   1     1339.66     1304.37     42.34 o
   0   5   1     3109.99     2902.41     66.24 o
   1   5   1      185.73      180.59      4.31 o
   2   5   1      264.80      261.27      2.97 o
   3   5   1      433.81      408.16     10.31 o
   4   5   1        0.01       -0.42      1.94 o
  -4   6   1        8.14        8.14      1.81 o
  -3   6   1        6.08        8.73      1.69 o
  -2   6   1       29.34       28.81      2.17 o
  -1   6   1      418.08      435.38     13.90 o
   0   6   1        0.90        2.89      2.49 o
   1   6   1      308.55      305.30      4.91 o
   2   6   1      176.35      172.95      3.70 o
   3   6   1      815.33      776.06     28.50 o
   4   6   1        6.97        6.80      2.00 o
  -4   7   1        1.99        2.63      1.97 o
  -3   7   1        0.00       -0.40      1.85 o
  -2   7   1      193.56      181.34      6.48 o
  -1   7   1      287.45      278.01      4.28 o
   0   7   1     1771.60     1609.41    125.92 o
   1   7   1       14.22       13.29      3.40 o
   2   7   1      576.25      623.42     36.15 o
   3   7   1      230.76      216.64      7.67 o
   4   7   1        1.37        2.50      1.86 o
  -4   8   1        0.49        0.21      2.05 o
  -3   8   1        1.02        2.29      1.92 o
  -2   8   1        4.10        5.25      2.45 o
  -1   8   1       66.72       57.45      3.18 o
   0   8   1     1187.06     1159.50     57.52 o
   1   8   1      414.75      416.66      5.00 o
   2   8   1      960.75      991.79      5.85 o
   3   8   1      108.03      115.63      2.14 o
   4   8   1      176.18      160.23      4.35 o
  -4   9   1        3.06        2.20      2.00 o
  -3   9   1        2.40        1.45      2.00 o
  -2   9   1       49.60       43.65      2.22 o
  -1   9   1       52.55       42.99      3.03 o
   0   9   1     1238.03     1208.39     91.57 o
   1   9   1        2.86        8.81      2.37 o
   2   9   1        4.36        4.44      2.62 o
   3   9   1       14.26       13.10      1.93 o
   4   9   1        0.00        0.68      2.06 o
  -4  10   1        1.74        5.71      2.43 o
  -3  10   1       15.28       20.95      2.28 o
  -2  10   1      166.77      168.84      8.87 o
  -1  10   1       49.85       44.89      2.67 o
   0  10   1        3.67        6.00      2.44 o
   1  10   1      516.96      523.32      4.42 o
   2  10   1      234.83      235.71      4.01 o
   3  10   1       69.98       65.92      3.49 o
   4  10   1        0.44        2.48      2.52 o
  -4  11   1        2.05        3.87      2.51 o
  -3  11   1        1.52        2.50      2.12 o
  -2  11   1        1.23        5.43      1.88 o
  -1  11   1      332.20      297.91     14.02 o
   0  11   1        9.08        7.65      2.22 o
   1  11   1      163.63      170.75      2.86 o
   2  11   1        7.95        6.73      2.48 o
   3  11   1       77.44       86.17      2.87 o
   4  11   1       18.02       15.59      2.66 o
  -4  12   1        0.01       -0.41      3.23 o
  -3  12   1        0.44        1.95      1.98 o
  -2  12   1        0.15        1.37      2.30 o
  -1  12   1       90.78       84.02      2.59 o
   0  12   1        3.91        1.08      2.23 o
   1  12   1      117.83      100.12      2.73 o
   2  12   1      195.46      188.75     19.24 o
   3  12   1      615.86      652.55     30.20 o
   4  12   1        2.80        4.77      2.60 o
  -4  13   1        0.73        2.51      2.10 o
  -3  13   1        0.10        0.79      2.28 o
  -2  13   1       27.04       30.02      4.65 o
  -1  13   1       59.18       62.72      2.02 o
   0  13   1       16.24       20.47      1.82 o
   1  13   1       29.51       32.53      2.41 o
   2  13   1       30.64       30.90      2.03 o
   3  13   1      186.48      180.37     11.99 o
   4  13   1        0.16        2.54      2.22 o
  -4  14   1        0.04        1.90      3.12 o
  -3  14   1      133.05      134.58      7.18 o
  -2  14   1      298.25      292.84     16.40 o
  -1  14   1      355.76      351.36     12.15 o
   0  14   1        3.17        3.44      1.69 o
   1  14   1      128.15      123.45      2.74 o
   2  14   1      166.46      169.93     10.09 o
   3  14   1        0.51        2.18      2.34 o
   4  14   1        0.45        1.17      3.25 o
  -3  15   1       48.34       44.55      2.25 o
  -2  15   1        7.11       13.39      4.36 o
  -1  15   1       31.12       29.79      1.85 o
   0  15   1        0.47        1.63      1.48 o
   1  15   1      664.97      663.59     12.84 o
   2  15   1       26.48       30.59      2.38 o
   3  15   1       26.20       26.07      2.20 o
  -3  16   1        8.39        6.02      2.33 o
  -2  16   1      305.59      301.86     15.08 o
  -1  16   1       19.04       18.66      1.81 o
   0  16   1      229.30      222.80      5.98 o
   1  16   1      126.91      130.06      2.24 o
   2  16   1        0.07       -0.09      2.85 o
   3  16   1       38.51       37.36      3.73 o
  -3  17   1        8.55        9.44      2.34 o
  -2  17   1        9.58       10.41      2.15 o
  -1  17   1      526.29      524.54     24.40 o
   0  17   1       58.11       56.08      2.92 o
   1  17   1        4.60        4.15      1.86 o
   2  17   1       44.18       48.72      8.09 o
   3  17   1        7.31        6.09      2.13 o
  -3  18   1        2.91        2.22      2.21 o
  -2  18   1        5.49        5.91      2.34 o
  -1  18   1      229.72      221.65      6.72 o
   0  18   1      751.67      751.34     29.77 o
   1  18   1       38.51       36.68      1.91 o
   2  18   1        6.43        8.22      2.30 o
   3  18   1        1.06        3.71      2.18 o
  -3  19   1       19.14       20.39      2.31 o
  -2  19   1        8.54       11.57      2.11 o
  -1  19   1      300.33      300.22     10.92 o
   0  19   1      144.18      141.12      5.73 o
   1  19   1       76.66       76.07      3.25 o
   2  19   1        0.70        0.43      2.40 o
   3  19   1        0.29       -1.95      2.51 o
  -3  20   1        0.03        1.44      2.34 o
  -2  20   1        3.88        8.75      2.45 o
  -1  20   1       47.16       51.97      2.97 o
   0  20   1       89.95       95.01      2.84 o
   1  20   1       91.39      103.74      3.01 o
   2  20   1       17.74       15.89      2.51 o
   3  20   1        2.14        4.79      2.57 o
  -2  21   1        5.99        4.43      2.43 o
  -1  21   1       63.43       69.27      3.47 o
   0  21   1       82.15       78.76      3.58 o
   1  21   1      126.55      136.97      5.39 o
   2  21   1        7.50        7.74      2.43 o
  -2  22   1       18.17       19.48      2.52 o
  -1  22   1        0.63        2.06      1.97 o
   0  22   1       31.75       33.01      1.89 o
   1  22   1       25.74       29.52      2.11 o
   2  22   1       36.03       34.82      2.85 o
  -2  23   1       22.69       25.35      2.44 o
  -1  23   1        2.63        2.93      1.98 o
   0  23   1       88.61       93.89      3.69 o
   1  23   1        5.52        5.94      2.06 o
   2  23   1       75.87       72.21      3.80 o
  -2  24   1        6.71        8.13      2.60 o
  -1  24   1       14.37       14.47      2.09 o
   0  24   1       10.92       12.16      1.85 o
   1  24   1        2.37        2.25      2.11 o
   2  24   1       23.45       26.33      2.56 o
  -1  25   1        1.64        2.66      2.11 o
   0  25   1       21.01       24.39      2.18 o
   1  25   1        5.32        8.17      2.30 o
  -1  26   1        7.07        8.72      2.25 o
   0  26   1        1.27        4.02      2.02 o
  -4   0   2      127.14      127.04     10.08 o
  -3   0   2       13.64       17.54      2.43 o
  -2   0   2      535.84      552.39      5.73 o
  -1   0   2     7570.32     6936.63     95.12 o
   0   0   2     2709.00     2741.93     18.00 o
   1   0   2       39.80       46.82      3.13 o
   2   0   2       69.84       73.82      3.52 o
   3   0   2       14.93       18.99      2.38 o
   4   0   2        0.00       -1.40      2.52 o
  -4   1   2        1.73        1.99      1.76 o
  -3   1   2      161.10      168.38      2.55 o
  -2   1   2       14.93       10.40      2.28 o
  -1   1   2      650.84      631.33      3.89 o
   0   1   2      640.35      622.85      8.12 o
   1   1   2      162.22      159.13      2.49 o
   2   1   2       16.06       17.73      2.60 o
   3   1   2       11.25       13.42      1.83 o
   4   1   2        1.06        2.17      1.89 o
  -4   2   2       52.07       49.44      1.91 o
  -3   2   2      111.88      114.52      3.04 o
  -2   2   2       15.23       18.54      2.49 o
  -1   2   2       30.89       34.28      2.12 o
   0   2   2     5912.08     5790.28     96.32 o
   1   2   2      373.89      370.72      3.23 o
   2   2   2      644.31      640.76      4.38 o
   3   2   2       21.68       22.23      1.93 o
   4   2   2        1.61        0.62      1.68 o
  -4   3   2        2.51        4.19      1.82 o
  -3   3   2       50.54       52.53      1.82 o
  -2   3   2      740.17      728.50      9.56 o
  -1   3   2     1283.76     1115.65     16.44 o
   0   3   2     3363.02     3165.53     82.97 o
   1   3   2      239.81      223.23      2.78 o
   2   3   2      324.55      315.71      3.61 o
   3   3   2       19.48       22.05      2.06 o
   4   3   2        5.38        8.56      1.92 o
  -4   4   2        8.13        6.71      1.96 o
  -3   4   2       13.77       15.03      1.72 o
  -2   4   2     1018.59      950.01     21.12 o
  -1   4   2        1.84        5.58      2.04 o
   0   4   2     1373.19     1216.78     39.61 o
   1   4   2      625.17      620.16      5.81 o
   2   4   2      577.48      576.71      4.36 o
   3   4   2        0.02        2.96      1.99 o
   4   4   2        0.93        3.28      1.97 o
  -4   5   2        1.65        1.42      1.90 o
  -3   5   2       11.86       13.21      1.61 o
  -2   5   2      132.90      129.21      6.10 o
  -1   5   2      434.06      423.16      7.90 o
   0   5   2       80.04       66.44      2.39 o
   1   5   2     1806.36     1832.71     21.71 o
   2   5   2     1727.61     1745.94     15.16 o
   3   5   2        2.55        3.07      1.98 o
   4   5   2        6.12        5.01      1.93 o
  -4   6   2        9.89       10.49      1.94 o
  -3   6   2        8.83        8.28      1.66 o
  -2   6   2       86.17       82.73      2.96 o
  -1   6   2     1095.82     1034.59     20.91 o
   0   6   2      654.15      612.06     20.90 o
   1   6   2      130.27      150.04      2.83 o
   2   6   2     3553.22     3573.24     40.07 o
   3   6   2       67.74       62.97      2.48 o
   4   6   2        3.21        4.44      1.98 o
  -4   7   2        0.14        0.24      1.99 o
  -3   7   2        8.28       10.02      1.70 o
  -2   7   2      208.86      202.82      8.61 o
  -1   7   2       18.80       18.46      2.59 o
   0   7   2     3265.77     3232.66     89.14 o
   1   7   2       18.31       15.76      1.86 o
   2   7   2      337.14      328.33      4.19 o
   3   7   2      313.40      308.00     11.33 o
   4   7   2        0.55        0.48      2.08 o
  -4   8   2        0.84        1.30      1.87 o
  -3   8   2       17.12       18.62      1.92 o
  -2   8   2       23.69       28.82      2.44 o
  -1   8   2      330.80      314.04      9.02 o
   0   8   2      439.55      423.34     16.33 o
   1   8   2       90.46       94.68      4.17 o
   2   8   2      455.68      491.48     10.93 o
   3   8   2       26.13       25.17      2.11 o
   4   8   2      255.40      231.62      8.96 o
  -4   9   2        0.42        2.63      2.16 o
  -3   9   2        0.62        2.19      2.03 o
  -2   9   2        4.77        4.49      2.40 o
  -1   9   2        9.47        9.52      2.37 o
   0   9   2      210.91      226.97      6.84 o
   1   9   2       53.29       62.50      2.76 o
   2   9   2        5.28        7.41      3.11 o
   3   9   2       31.11       30.76      2.02 o
   4   9   2        0.22        1.36      2.16 o
  -4  10   2        3.78        4.14      2.19 o
  -3  10   2        4.86        6.04      2.05 o
  -2  10   2       34.96       30.82      2.60 o
  -1  10   2      182.00      180.17      6.86 o
   0  10   2      363.20      363.15      7.27 o
   1  10   2       51.39       48.88      3.01 o
   2  10   2        0.55        3.18      2.48 o
   3  10   2      101.47      102.46      3.28 o
   4  10   2      249.85      214.34     13.46 o
  -4  11   2        2.38        3.50      2.03 o
  -3  11   2        0.32        3.16      2.21 o
  -2  11   2       94.17       83.87      2.82 o
  -1  11   2       76.18       64.82      2.88 o
   0  11   2      237.45      262.96     22.10 o
   1  11   2      230.20      250.94      3.56 o
   2  11   2       65.26       66.21      2.72 o
   3  11   2       18.24       18.70      2.45 o
   4  11   2        1.23        1.73      2.62 o
  -4  12   2        0.10       -1.49      2.28 o
  -3  12   2        3.60        2.50      2.21 o
  -2  12   2        0.20        0.49      2.94 o
  -1  12   2      496.79      524.33     32.67 o
   0  12   2      219.87      222.75     13.43 o
   1  12   2       15.05       20.04      2.64 o
   2  12   2       85.33       94.34      3.38 o
   3  12   2       72.56       75.18      2.39 o
   4  12   2        5.76        5.54      2.65 o
  -4  13   2        0.99        0.26      2.34 o
  -3  13   2        2.68        4.58      2.04 o
  -2  13   2        2.71        1.68      2.55 o
  -1  13   2      363.25      348.15     30.51 o
   0  13   2        2.88        4.89      2.26 o
   1  13   2        9.23       11.25      2.30 o
   2  13   2      261.72      281.86      4.13 o
   3  13   2       35.33       35.08      3.75 o
   4  13   2       13.42       13.04      2.71 o
  -4  14   2        0.00        1.37      2.62 o
  -3  14   2        8.79        9.64      2.10 o
  -2  14   2       70.20       69.34      5.93 o
  -1  14   2      254.11      268.89     10.29 o
   0  14   2        0.12        1.24      2.28 o
   1  14   2      111.58      110.53      2.63 o
   2  14   2        0.01        1.46      3.21 o
   3  14   2       14.83       15.86      2.37 o
  -3  15   2       28.55       27.33      3.70 o
  -2  15   2       15.61       16.63      1.90 o
  -1  15   2       18.85       18.78      2.18 o
   0  15   2      292.28      273.34     15.12 o
   1  15   2      275.62      278.97      5.73 o
   2  15   2      134.70      144.23      4.01 o
   3  15   2        1.04        0.73      1.92 o
  -3  16   2       29.43       28.60      1.98 o
  -2  16   2       29.70       31.54      5.03 o
  -1  16   2       90.68       89.87      4.43 o
   0  16   2        1.71        3.50      1.96 o
   1  16   2      244.94      256.37      4.26 o
   2  16   2       46.71       50.76      2.19 o
   3  16   2        3.96        6.07      2.07 o
  -3  17   2       29.05       27.34      2.21 o
  -2  17   2        0.51        2.80      2.01 o
  -1  17   2       64.84       65.99      2.02 o
   0  17   2        0.11        1.74      1.99 o
   1  17   2        2.78        3.63      2.27 o
   2  17   2        2.38        4.81      2.08 o
   3  17   2        4.76        9.06      1.94 o
  -3  18   2       11.15       11.43      2.32 o
  -2  18   2       64.85       69.79      5.56 o
  -1  18   2        2.16        0.92      1.73 o
   0  18   2      234.59      232.75     11.68 o
   1  18   2       32.74       33.17      1.88 o
   2  18   2       16.52       19.42      3.32 o
   3  18   2        0.03        3.09      2.47 o
  -3  19   2        0.77       -0.46      2.04 o
  -2  19   2        1.79        4.10      2.30 o
  -1  19   2       89.39       91.17      4.07 o
   0  19   2       71.67       67.68      3.43 o
   1  19   2        5.99        7.42      1.87 o
   2  19   2        3.55        5.90      2.44 o
   3  19   2        1.20        2.99      2.26 o
  -3  20   2        6.45       10.29      2.33 o
  -2  20   2        6.66        7.78      2.45 o
  -1  20   2       81.55       80.20      3.13 o
   0  20   2      159.06      160.90     10.02 o
   1  20   2       48.74       49.57      2.03 o
   2  20   2        3.05        4.39      3.05 o
   3  20   2        0.22        0.16      2.57 o
  -2  21   2       49.86       53.62      6.75 o
  -1  21   2        0.37        1.31      1.96 o
   0  21   2       72.15       67.95      3.61 o
   1  21   2       39.28       41.25      2.07 o
   2  21   2        7.83        9.65      2.47 o
  -2  22   2        5.58        6.79      2.46 o
  -1  22   2        0.90        2.98      1.92 o
   0  22   2       91.28       91.16      2.87 o
   1  22   2      193.62      200.21      5.64 o
   2  22   2        0.80        2.69      2.49 o
  -2  23   2        9.90       11.68      3.16 o
  -1  23   2        0.14        0.83      1.95 o
   0  23   2        0.41        1.91      1.77 o
   1  23   2       45.94       45.84      3.14 o
   2  23   2       29.12       33.65      2.93 o
  -2  24   2        0.68        1.84      2.64 o
  -1  24   2        8.58       12.06      2.13 o
   0  24   2        1.88        1.41      1.90 o
   1  24   2        2.60        1.89      2.10 o
  -1  25   2        5.57        6.17      2.22 o
   0  25   2        5.31        7.38      2.12 o
   1  25   2        1.64        0.54      2.21 o
  -1  26   2        1.31        2.11      2.19 o
   0  26   2        9.56        8.41      2.22 o
  -4   1   3        1.43        4.69      1.85 o
  -3   1   3       12.65       11.70      2.39 o
  -2   1   3       97.82       88.78      1.82 o
  -1   1   3      127.49      115.17      2.32 o
   0   1   3      165.92      162.94      2.97 o
   1   1   3      348.23      332.51      2.74 o
   2   1   3        4.96        5.37      1.54 o
   3   1   3        1.00        0.89      2.24 o
   4   1   3        1.36        2.37      1.83 o
  -4   2   3       46.81       44.39      1.92 o
  -3   2   3      177.95      181.21      6.59 o
  -2   2   3      227.26      234.34      2.27 o
  -1   2   3      966.65      812.18     13.10 o
   0   2   3     4776.46     4714.68     62.59 o
   1   2   3       10.77       13.49      2.01 o
   2   2   3        0.57        2.44      1.56 o
   3   2   3        2.21        3.57      2.21 o
   4   2   3        0.06        0.84      1.87 o
  -4   3   3        0.99        2.83      1.81 o
  -3   3   3       97.00       94.39      2.61 o
  -2   3   3        5.31        5.76      1.69 o
  -1   3   3       45.98       45.53      2.07 o
   0   3   3      218.79      205.70      4.56 o
   1   3   3       41.72       40.61      2.05 o
   2   3   3       12.74       10.57      1.58 o
   3   3   3        1.66        3.59      2.40 o
   4   3   3        0.19        1.03      1.88 o
  -4   4   3        0.05        1.16      1.84 o
  -3   4   3      121.73      123.46      2.86 o
  -2   4   3      399.17      390.46      5.62 o
  -1   4   3      163.06      166.28      2.74 o
   0   4   3      965.30      936.15     21.16 o
   1   4   3      376.33      425.13      4.98 o
   2   4   3       13.49       12.80      2.14 o
   3   4   3      152.17      162.26      2.96 o
   4   4   3        0.05        1.83      1.85 o
  -4   5   3        0.71        1.92      1.88 o
  -3   5   3       46.70       46.01      2.47 o
  -2   5   3      593.60      572.57      9.14 o
  -1   5   3      397.99      401.97      5.28 o
   0   5   3     1427.75     1394.61     35.92 o
   1   5   3       12.88       12.67      1.81 o
   2   5   3      129.08      136.23      2.61 o
   3   5   3        3.32        3.96      3.50 o
   4   5   3       12.84       13.73      1.95 o
  -4   6   3        4.57        4.22      1.92 o
  -3   6   3        4.16        4.51      2.48 o
  -2   6   3      214.37      215.86      3.96 o
  -1   6   3     2542.60     2531.57     58.02 o
   0   6   3      822.91      719.68     23.09 o
   1   6   3      400.23      416.64      7.11 o
   2   6   3        0.23        0.11      2.34 o
   3   6   3       78.42       85.46      2.46 o
   4   6   3        1.37        3.44      1.97 o
  -4   7   3        0.89        1.72      1.96 o
  -3   7   3       40.55       44.30      2.31 o
  -2   7   3       19.17       19.62      2.26 o
  -1   7   3     1524.04     1510.75     56.80 o
   0   7   3        3.58        4.53      1.77 o
   1   7   3       37.56       43.88      1.80 o
   2   7   3        4.91        5.05      2.08 o
   3   7   3       92.71       96.14      3.80 o
   4   7   3        0.78        3.19      1.97 o
  -4   8   3        0.01        0.72      1.95 o
  -3   8   3        0.75        1.54      2.26 o
  -2   8   3       64.28       59.72      2.25 o
  -1   8   3      665.70      694.64     13.15 o
   0   8   3       38.12       40.20      1.95 o
   1   8   3      557.71      587.26     12.43 o
   2   8   3      418.88      429.84     10.09 o
   3   8   3      236.18      223.47      6.13 o
   4   8   3        6.43        6.85      2.15 o
  -4   9   3        4.67        4.28      2.15 o
  -3   9   3        9.59        8.37      2.20 o
  -2   9   3        3.70        5.75      2.35 o
  -1   9   3      171.25      173.00      5.42 o
   0   9   3      642.40      682.69     17.53 o
   1   9   3     2365.94     2470.83     66.76 o
   2   9   3       38.19       35.73      2.83 o
   3   9   3      444.27      456.42     16.56 o
   4   9   3        0.57       -0.04      2.10 o
  -4  10   3        0.53        3.46      2.18 o
  -3  10   3        1.20        4.25      3.16 o
  -2  10   3       35.91       39.06      2.62 o
  -1  10   3      670.95      700.31     22.66 o
   0  10   3     2716.26     2724.39     85.92 o
   1  10   3      663.32      636.31     15.92 o
   2  10   3       34.02       37.67      3.21 o
   3  10   3        1.27       -0.22      2.79 o
   4  10   3       87.18       75.64      9.01 o
  -4  11   3        4.15       -1.06      2.50 o
  -3  11   3        4.14        7.68      3.23 o
  -2  11   3       13.53       16.03      3.01 o
  -1  11   3       40.37       30.21      2.28 o
   0  11   3      845.80      895.09     21.41 o
   1  11   3      565.09      567.57     26.14 o
   2  11   3        9.25       13.14      2.99 o
   3  11   3       35.93       36.36      2.91 o
   4  11   3       15.87       15.18      2.38 o
  -4  12   3        0.03        1.46      2.26 o
  -3  12   3        0.97        1.08      2.66 o
  -2  12   3       74.32       75.56      3.25 o
  -1  12   3      114.06      130.73      6.87 o
   0  12   3        6.41        8.67      1.94 o
   1  12   3       38.65       37.70      2.74 o
   2  12   3      376.83      391.55      4.44 o
   3  12   3       66.06       71.24      3.06 o
   4  12   3        0.54        1.83      2.38 o
  -4  13   3        6.82        7.11      4.53 o
  -3  13   3       46.11       45.26      3.30 o
  -2  13   3       90.15       84.65      3.23 o
  -1  13   3       71.48       75.90      3.06 o
   0  13   3      151.64      150.93      9.47 o
   1  13   3        1.52       -0.16      2.56 o
   2  13   3       80.32       76.44      3.42 o
   3  13   3        1.12        1.64      2.08 o
  -4  14   3        0.42       -0.67      2.58 o
  -3  14   3        1.69        2.11      2.43 o
  -2  14   3      108.59      106.61      2.89 o
  -1  14   3        6.84        6.96      2.52 o
   0  14   3       31.05       36.93      2.30 o
   1  14   3       32.28       29.51      2.70 o
   2  14   3       17.95       19.41      3.25 o
   3  14   3        3.51        5.48      2.33 o
  -3  15   3        1.47        1.87      2.28 o
  -2  15   3        7.71        8.23      3.28 o
  -1  15   3       96.22       92.31      4.30 o
   0  15   3       17.62       19.84      2.35 o
   1  15   3       67.27       68.13      2.94 o
   2  15   3        1.51        3.40      3.18 o
   3  15   3        0.06        0.65      2.09 o
  -3  16   3        0.72        1.32      2.29 o
  -2  16   3        2.94        3.47      3.23 o
  -1  16   3       13.79       14.84      2.54 o
   0  16   3        2.47        4.53      2.36 o
   1  16   3       32.82       34.32      2.38 o
   2  16   3       25.57       19.41      3.28 o
   3  16   3       11.33        9.58      1.98 o
  -3  17   3        4.76        3.89      2.08 o
  -2  17   3        6.92        9.36      2.27 o
  -1  17   3        4.90        5.54      2.20 o
   0  17   3        2.59        4.14      2.24 o
   1  17   3        2.43        5.24      2.25 o
   2  17   3       13.24       16.54      3.28 o
   3  17   3        0.22        0.95      2.15 o
  -3  18   3        1.08        3.50      2.44 o
  -2  18   3        8.55       11.77      2.08 o
  -1  18   3       85.80       85.76      3.89 o
   0  18   3        0.34        1.88      2.35 o
   1  18   3       24.65       26.44      2.28 o
   2  18   3        7.51       10.93      3.35 o
   3  18   3        0.00        4.23      2.03 o
  -3  19   3        0.01        3.77      2.26 o
  -2  19   3        0.14        1.38      2.34 o
  -1  19   3        3.44        5.05      1.78 o
   0  19   3       60.56       57.24      2.18 o
   1  19   3        0.94        0.39      2.24 o
   2  19   3        0.33        1.72      2.41 o
   3  19   3        0.01       -1.43      2.19 o
  -3  20   3       12.48       14.24      2.42 o
  -2  20   3        7.59        7.47      2.51 o
  -1  20   3        2.78        3.85      1.84 o
   0  20   3        6.59        7.84      2.15 o
   1  20   3       16.88       18.98      2.43 o
   2  20   3        4.82       11.53      3.80 o
  -2  21   3       13.23       14.47      2.21 o
  -1  21   3        1.04        0.40      2.02 o
   0  21   3       20.80       17.32      1.96 o
   1  21   3        6.57        7.70      2.09 o
   2  21   3        0.68        1.04      2.25 o
  -2  22   3       10.71       12.82      2.31 o
  -1  22   3        2.93        4.10      1.89 o
   0  22   3       14.17       12.80      2.01 o
   1  22   3        5.91        6.78      2.03 o
   2  22   3       13.04       15.34      2.61 o
  -2  23   3        8.95       10.82      2.60 o
  -1  23   3        1.42        1.82      1.97 o
   0  23   3        7.46        6.87      1.91 o
   1  23   3        9.74        5.89      2.08 o
   2  23   3        2.46        1.09      2.30 o
  -2  24   3        4.14        7.25      2.68 o
  -1  24   3       12.20       13.79      2.07 o
   0  24   3       17.43       20.49      2.11 o
   1  24   3       38.55       38.49      2.22 o
  -1  25   3       24.49       29.27      2.31 o
   0  25   3        0.47       -0.12      2.11 o
   1  25   3        6.01        3.24      2.24 o
   0  26   3        5.95        7.85      2.25 o
  -4   0   4       10.17       15.12      2.57 o
  -3   0   4       13.22       13.04      3.13 o
  -2   0   4        4.59        7.07      2.26 o
  -1   0   4      538.02      495.85      6.39 o
   0   0   4       68.52       77.31      3.53 o
   1   0   4      177.75      169.46      3.19 o
   2   0   4        0.49        0.43      2.20 o
   3   0   4       19.45       22.81      3.69 o
   4   0   4        5.29        3.38      2.69 o
  -4   1   4        0.26        1.20      1.66 o
  -3   1   4       19.20       18.28      2.38 o
  -2   1   4       95.70       88.95      1.88 o
  -1   1   4       62.46       64.94      2.09 o
   0   1   4     1402.33     1374.13     12.90 o
   1   1   4       45.33       49.25      1.87 o
   2   1   4       38.52       40.30      1.74 o
   3   1   4       36.72       40.85      2.49 o
   4   1   4       22.27       21.45      2.01 o
  -4   2   4        0.03        2.58      1.79 o
  -3   2   4        4.07        2.81      2.37 o
  -2   2   4       11.51       12.12      1.71 o
  -1   2   4       11.43       14.91      2.17 o
   0   2   4      261.97      243.99      2.73 o
   1   2   4      351.38      365.59      2.95 o
   2   2   4       69.34       72.87      1.85 o
   3   2   4        0.64        2.59      2.30 o
   4   2   4       27.04       26.86      1.88 o
  -4   3   4        2.36        0.74      1.83 o
  -3   3   4        0.04        1.14      2.42 o
  -2   3   4        0.93        2.77      1.47 o
  -1   3   4      601.56      592.91      6.37 o
   0   3   4       70.82       60.12      2.13 o
   1   3   4       76.92       70.32      2.04 o
   2   3   4      202.39      204.10      3.40 o
   3   3   4       19.14       20.34      2.50 o
   4   3   4       26.93       26.33      1.97 o
  -4   4   4        5.98        5.99      1.89 o
  -3   4   4       44.35       43.27      4.54 o
  -2   4   4       10.88       11.40      1.65 o
  -1   4   4       15.90       12.29      1.86 o
   0   4   4       15.64       19.95      1.91 o
   1   4   4       55.76       54.97      1.77 o
   2   4   4      150.57      152.28      1.99 o
   3   4   4       24.53       29.27      2.62 o
   4   4   4        1.99        2.12      1.91 o
  -4   5   4        0.00        0.46      1.90 o
  -3   5   4        0.34        2.34      2.37 o
  -2   5   4      697.58      700.95      5.40 o
  -1   5   4     1006.33      951.60     16.89 o
   0   5   4       30.95       23.59      1.95 o
   1   5   4      131.40      129.78      1.96 o
   2   5   4      321.62      352.88      2.50 o
   3   5   4       17.94       17.13      2.57 o
   4   5   4        0.24        2.44      1.90 o
  -4   6   4        5.83        9.08      1.93 o
  -3   6   4       24.81       22.48      2.59 o
  -2   6   4      507.36      534.46      6.70 o
  -1   6   4       18.18       16.25      1.72 o
   0   6   4      251.44      246.72      5.25 o
   1   6   4     2337.97     2389.61     33.41 o
   2   6   4      797.26      853.50      4.75 o
   3   6   4        2.48        4.79      2.58 o
   4   6   4        2.50        5.31      2.05 o
  -4   7   4        0.36        1.98      1.97 o
  -3   7   4        7.60        8.14      2.52 o
  -2   7   4      127.68      145.15      2.73 o
  -1   7   4      557.65      574.99     19.48 o
   0   7   4      102.12       92.67      1.89 o
   1   7   4     1297.92     1398.25     23.11 o
   2   7   4        0.97        2.60      1.83 o
   3   7   4        8.93       14.15      2.54 o
   4   7   4       29.39       29.06      2.15 o
  -4   8   4        1.27        2.27      2.01 o
  -3   8   4       18.22       17.40      2.28 o
  -2   8   4      190.74      188.60      4.52 o
  -1   8   4      261.82      279.69      7.25 o
   0   8   4     2664.54     2737.55     65.90 o
   1   8   4      375.44      416.14      6.18 o
   2   8   4       56.28       66.01      2.43 o
   3   8   4       10.65       13.44      2.39 o
   4   8   4        0.09        1.30      2.14 o
  -4   9   4        0.04        0.05      1.91 o
  -3   9   4        7.23        6.33      2.79 o
  -2   9   4      142.98      142.84      5.47 o
  -1   9   4      179.81      184.52      3.00 o
   0   9   4      527.27      514.71     12.12 o
   1   9   4      227.26      242.54      4.43 o
   2   9   4        1.24        1.37      2.20 o
   3   9   4       45.21       46.96      2.67 o
   4   9   4        0.31        1.93      2.22 o
  -4  10   4        0.94        2.21      2.05 o
  -3  10   4        6.44        5.91      2.42 o
  -2  10   4        0.38        0.81      1.94 o
  -1  10   4      472.85      506.16     14.56 o
   0  10   4     2573.06     2655.49     66.06 o
   1  10   4      369.17      366.64     11.26 o
   2  10   4       12.92       15.75      2.38 o
   3  10   4       28.98       35.74      2.87 o
   4  10   4        1.83        2.07      4.07 o
  -4  11   4        0.05        2.21      2.53 o
  -3  11   4       40.68       37.38      2.79 o
  -2  11   4       17.11       20.87      2.34 o
  -1  11   4      255.87      259.10      5.87 o
   0  11   4       81.68       87.20      3.11 o
   1  11   4       79.97       84.10      2.01 o
   2  11   4       15.67       14.98      2.53 o
   3  11   4       41.81       43.11      3.42 o
   4  11   4       46.50       34.88      6.29 o
  -4  12   4        4.30        2.50      2.59 o
  -3  12   4       20.39       19.84      3.35 o
  -2  12   4        2.24        2.17      2.33 o
  -1  12   4        2.14        1.90      1.69 o
   0  12   4      154.02      158.80      4.86 o
   1  12   4        7.87        9.34      1.71 o
   2  12   4       92.49       97.09      2.94 o
   3  12   4       17.78       22.74      2.74 o
  -4  13   4        3.54        3.86      2.64 o
  -3  13   4        0.00       -2.28      3.18 o
  -2  13   4       10.19       12.24      2.48 o
  -1  13   4        0.10        3.00      1.99 o
   0  13   4      195.15      202.82      2.92 o
   1  13   4       51.62       54.40      2.14 o
   2  13   4      373.45      401.26      4.10 o
   3  13   4        6.23        7.19      2.72 o
  -4  14   4        0.29        1.64      2.59 o
  -3  14   4        0.91        0.66      2.60 o
  -2  14   4       22.87       20.15      2.86 o
  -1  14   4      164.71      178.74      5.37 o
   0  14   4      207.94      208.49     10.94 o
   1  14   4       33.25       37.71      2.40 o
   2  14   4       90.44       94.17      3.50 o
   3  14   4       21.93       21.91      3.50 o
  -3  15   4       23.09       20.54      2.36 o
  -2  15   4       30.30       28.53      2.60 o
  -1  15   4        6.73        5.82      2.11 o
   0  15   4       42.19       42.46      2.31 o
   1  15   4       40.67       39.93      2.63 o
   2  15   4        0.03        0.92      3.18 o
   3  15   4        4.46        7.17      3.42 o
  -3  16   4       12.21        9.78      2.39 o
  -2  16   4        3.34       -0.66      3.25 o
  -1  16   4        8.14        8.15      2.21 o
   0  16   4        0.32        0.37      2.37 o
   1  16   4       39.19       39.97      2.72 o
   2  16   4       10.16       10.71      2.70 o
   3  16   4        5.57        9.24      2.43 o
  -3  17   4        0.04        3.83      2.38 o
  -2  17   4       12.41       10.08      3.38 o
  -1  17   4       35.50       35.76      2.59 o
   0  17   4        8.86        5.53      2.39 o
   1  17   4        3.85       10.03      2.66 o
   2  17   4        2.55       -1.85      3.28 o
   3  17   4        2.19        5.20      2.85 o
  -3  18   4        3.76        4.13      3.08 o
  -2  18   4        0.45        0.00      2.60 o
  -1  18   4       23.14       23.51      2.58 o
   0  18   4       17.83       18.66      2.21 o
   1  18   4        0.01        0.43      2.55 o
   2  18   4        0.02        2.26      3.35 o
   3  18   4        5.23        3.26      2.54 o
  -3  19   4        1.49        4.20      2.54 o
  -2  19   4        0.84        1.74      2.14 o
  -1  19   4       12.42       12.28      2.65 o
   0  19   4       23.02       25.64      2.81 o
   1  19   4        0.05       -0.37      1.94 o
   2  19   4        0.27        2.45      3.45 o
   3  19   4        0.43        5.56      2.57 o
  -3  20   4        2.02        2.49      2.12 o
  -2  20   4        0.49        4.97      2.38 o
  -1  20   4        0.36        0.04      2.67 o
   0  20   4        0.05       -0.53      2.39 o
   1  20   4        5.33        6.93      2.34 o
   2  20   4        0.16       -2.89      2.87 o
  -2  21   4        7.99        8.48      2.49 o
  -1  21   4        4.27        5.35      1.93 o
   0  21   4        0.21        1.07      2.01 o
   1  21   4       17.04       19.80      2.49 o
   2  21   4        3.61        3.94      2.45 o
  -2  22   4        0.30       -0.26      2.44 o
  -1  22   4        0.56        1.81      1.90 o
   0  22   4        9.80       10.63      2.28 o
   1  22   4        7.06        6.41      2.44 o
   2  22   4        1.58        1.42      2.56 o
  -2  23   4        6.39       12.06      2.62 o
  -1  23   4        1.93        4.70      1.94 o
   0  23   4        1.43        3.54      2.02 o
   1  23   4        3.20        5.39      2.05 o
   2  23   4        7.90       10.49      2.43 o
  -1  24   4       10.28       10.57      2.05 o
   0  24   4        0.08        1.38      2.07 o
   1  24   4        2.69        0.71      2.08 o
  -1  25   4        7.50        8.99      2.25 o
   0  25   4        3.23        4.89      2.07 o
   1  25   4       13.04       13.33      2.28 o
   0  26   4        0.21        1.13      2.13 o
  -4   1   5        0.10        4.30      2.50 o
  -3   1   5       16.23       17.09      1.82 o
  -2   1   5        6.39        8.05      1.65 o
  -1   1   5      102.29       94.59      2.00 o
   0   1   5     3288.10     3294.34     28.42 o
   1   1   5        6.53        5.36      1.77 o
   2   1   5        1.53        1.45      1.54 o
   3   1   5        0.00        2.98      2.40 o
   4   1   5        7.45        7.32      2.06 o
  -4   2   5        0.24        0.84      2.56 o
  -3   2   5       50.15       53.91      2.13 o
  -2   2   5       45.63       48.05      1.74 o
  -1   2   5      121.96      112.27      2.09 o
   0   2   5       96.17       87.92      2.15 o
   1   2   5       36.03       31.51      1.80 o
   2   2   5      104.32      113.28      1.91 o
   3   2   5      243.71      250.84      4.97 o
   4   2   5        1.57        2.91      2.16 o
  -4   3   5        0.37       -0.98      2.62 o
  -3   3   5        5.52        6.00      1.90 o
  -2   3   5      264.14      248.21      2.46 o
  -1   3   5       67.70       60.82      1.89 o
   0   3   5      529.64      529.59      6.89 o
   1   3   5       16.78       18.98      1.75 o
   2   3   5      188.98      200.86      2.14 o
   3   3   5      128.81      133.51      2.93 o
   4   3   5        3.10        6.10      2.33 o
  -4   4   5        0.87       -0.17      2.61 o
  -3   4   5       19.34       18.50      1.95 o
  -2   4   5       23.08       23.14      1.67 o
  -1   4   5      154.18      136.17      3.00 o
   0   4   5       95.41       87.48      2.08 o
   1   4   5       23.19       25.37      1.84 o
   2   4   5      170.67      165.69      2.03 o
   3   4   5       29.94       29.19      2.56 o
   4   4   5        0.03       -0.23      2.29 o
  -4   5   5        4.53        3.50      1.98 o
  -3   5   5        4.51        5.49      1.86 o
  -2   5   5       67.54       75.41      1.74 o
  -1   5   5       17.82       15.28      1.60 o
   0   5   5      618.85      604.18     12.67 o
   1   5   5      755.15      766.38      6.37 o
   2   5   5       94.86       97.22      1.89 o
   3   5   5        0.71        2.21      2.12 o
   4   5   5        0.31        1.24      2.30 o
  -4   6   5        2.10        0.31      2.06 o
  -3   6   5       23.56       24.19      1.90 o
  -2   6   5      204.28      207.32      3.82 o
  -1   6   5      406.31      377.13      8.57 o
   0   6   5       17.20       19.09      1.80 o
   1   6   5      380.37      422.13      5.14 o
   2   6   5       96.59       96.14      1.95 o
   3   6   5       20.16       21.10      2.29 o
   4   6   5        8.79        9.81      2.46 o
  -4   7   5        0.73       -0.04      2.34 o
  -3   7   5        0.01       -0.17      2.14 o
  -2   7   5      111.47      107.88      2.64 o
  -1   7   5        8.05       12.38      1.57 o
   0   7   5       24.36       29.13      1.71 o
   1   7   5      218.39      237.47      3.36 o
   2   7   5       56.76       60.24      1.90 o
   3   7   5        2.58        4.75      2.56 o
   4   7   5        7.36       10.51      2.51 o
  -4   8   5        5.43        4.38      2.42 o
  -3   8   5        1.17        4.73      2.61 o
  -2   8   5       18.84       22.83      1.75 o
  -1   8   5      243.29      271.32      5.51 o
   0   8   5      362.41      418.14      9.96 o
   1   8   5       40.81       39.99      1.53 o
   2   8   5      112.72      121.67      1.95 o
   3   8   5        0.05        1.30      2.61 o
   4   8   5        3.80        1.68      2.11 o
  -4   9   5       70.78       63.78      2.95 o
  -3   9   5        0.05        1.55      2.66 o
  -2   9   5        9.01        8.50      1.73 o
  -1   9   5      657.27      726.14     21.59 o
   0   9   5       26.30       37.17      1.69 o
   1   9   5      233.37      246.56      3.60 o
   2   9   5       19.96       20.04      1.79 o
   3   9   5        3.36        3.77      2.33 o
   4   9   5        1.92        4.13      2.22 o
  -4  10   5        8.13        8.83      2.20 o
  -3  10   5       27.40       26.44      2.80 o
  -2  10   5       19.10       21.46      1.61 o
  -1  10   5      581.25      613.63     19.62 o
   0  10   5      165.39      166.14      3.50 o
   1  10   5       27.84       29.28      1.85 o
   2  10   5        4.16        6.40      1.61 o
   3  10   5       32.54       34.95      2.99 o
   4  10   5        2.76        3.23      2.17 o
  -4  11   5        0.34        0.83      2.14 o
  -3  11   5        8.70        7.16      2.42 o
  -2  11   5       11.36       11.39      2.15 o
  -1  11   5       55.48       55.06      1.81 o
   0  11   5        1.89        3.05      1.59 o
   1  11   5      118.87      118.59      2.70 o
   2  11   5        1.95        1.72      1.98 o
   3  11   5        2.22        3.57      2.76 o
  -4  12   5        4.83        7.06      2.33 o
  -3  12   5        0.21       -1.31      2.41 o
  -2  12   5       27.42       25.49      2.32 o
  -1  12   5       99.77       94.82      4.21 o
   0  12   5       48.23       49.10      1.70 o
   1  12   5      623.68      659.72     16.79 o
   2  12   5        0.56        1.72      2.43 o
   3  12   5        0.04        0.41      2.72 o
  -4  13   5       10.30        5.66      2.66 o
  -3  13   5        0.31        1.09      3.21 o
  -2  13   5        1.92        1.61      2.21 o
  -1  13   5       61.83       61.68      1.85 o
   0  13   5      143.61      149.71      1.94 o
   1  13   5      386.56      404.38      8.07 o
   2  13   5       41.94       39.91      2.64 o
   3  13   5        1.77        3.76      2.74 o
  -4  14   5        1.92        5.30      2.66 o
  -3  14   5        6.38        8.33      3.23 o
  -2  14   5       86.23       77.43      3.20 o
  -1  14   5        0.53        1.31      1.68 o
   0  14   5        0.83        1.47      1.60 o
   1  14   5       47.48       44.09      1.75 o
   2  14   5       29.69       32.53      3.01 o
   3  14   5        3.06        2.82      2.74 o
  -3  15   5        5.97        3.38      3.18 o
  -2  15   5       35.63       36.93      2.54 o
  -1  15   5        7.55       13.12      2.11 o
   0  15   5        3.60        2.64      1.55 o
   1  15   5       34.81       35.13      2.12 o
   2  15   5        0.00        3.04      3.25 o
   3  15   5       40.60       39.03      2.99 o
  -3  16   5        0.52        1.72      2.74 o
  -2  16   5       13.07       13.33      2.81 o
  -1  16   5       11.53       11.49      2.20 o
   0  16   5        5.08        4.73      1.80 o
   1  16   5       18.07       17.31      2.60 o
   2  16   5        2.54        5.42      2.60 o
   3  16   5       29.28       31.36      3.59 o
  -3  17   5        0.65        5.56      3.38 o
  -2  17   5        0.75        1.99      2.87 o
  -1  17   5       28.73       28.47      2.53 o
   0  17   5        2.20        1.87      2.35 o
   1  17   5       52.53       57.60      2.75 o
   2  17   5       15.03       19.67      3.38 o
   3  17   5       13.81       11.61      3.57 o
  -3  18   5        3.01        3.72      2.51 o
  -2  18   5       21.18       17.46      3.09 o
  -1  18   5        1.10       -0.96      2.47 o
   0  18   5        0.08        1.14      2.41 o
   1  18   5       11.65       13.95      2.55 o
   2  18   5        4.60        3.35      3.40 o
   3  18   5        3.00        1.46      3.55 o
  -3  19   5        0.24       -0.68      2.35 o
  -2  19   5       19.86       15.55      2.81 o
  -1  19   5        0.93        1.48      2.56 o
   0  19   5        0.55        1.83      2.27 o
   1  19   5       21.72       23.06      2.70 o
   2  19   5        0.45        1.68      2.84 o
  -3  20   5        0.23        2.50      2.37 o
  -2  20   5        4.27        3.82      2.41 o
  -1  20   5        0.78        2.15      2.61 o
   0  20   5        1.98        5.88      2.34 o
   1  20   5        0.02       -0.97      2.68 o
   2  20   5        0.08        2.43      3.50 o
  -2  21   5        1.57        2.79      2.17 o
  -1  21   5        0.01        1.79      2.65 o
   0  21   5       43.98       41.09      2.74 o
   1  21   5        8.92       11.75      2.41 o
   2  21   5        0.44       -0.80      2.94 o
  -2  22   5        0.54        1.46      2.53 o
  -1  22   5        4.56        6.65      2.82 o
   0  22   5        0.33        3.21      2.46 o
   1  22   5        4.15        2.36      2.42 o
   2  22   5        3.47        4.44      3.76 o
  -2  23   5        8.98        9.42      2.39 o
  -1  23   5        0.21       -0.36      2.00 o
   0  23   5        9.21       10.39      2.34 o
   1  23   5        0.02       -0.03      2.52 o
  -1  24   5        1.38        2.61      2.06 o
   0  24   5        0.99        1.42      1.94 o
   1  24   5        0.44        3.08      2.11 o
  -1  25   5        0.49       -0.50      2.13 o
   0  25   5        2.39        4.65      2.00 o
  -4   0   6        0.16        3.59      3.86 o
  -3   0   6        8.17       10.34      2.40 o
  -2   0   6      124.17      122.96      2.69 o
  -1   0   6     2098.51     2025.27     14.15 o
   0   0   6        9.64        2.52      2.28 o
   1   0   6      293.43      313.15      3.37 o
   2   0   6        3.53        4.74      2.33 o
   3   0   6       22.36       18.36      4.01 o
   4   0   6      112.33      102.16      4.25 o
  -4   1   6       15.77       15.90      2.61 o
  -3   1   6       11.66       11.69      1.59 o
  -2   1   6        9.81        8.35      1.58 o
  -1   1   6      125.12      126.17      2.98 o
   0   1   6      115.67      134.17      1.97 o
   1   1   6       57.27       56.12      1.83 o
   2   1   6       35.45       42.84      1.64 o
   3   1   6        1.41        2.39      1.98 o
   4   1   6        6.92        6.10      2.78 o
  -4   2   6        0.03        0.48      2.61 o
  -3   2   6       22.12       21.18      1.66 o
  -2   2   6       24.77       24.01      1.53 o
  -1   2   6      447.05      449.46      4.50 o
   0   2   6       47.72       45.51      1.91 o
   1   2   6      122.56      123.46      1.97 o
   2   2   6      104.33      103.90      1.86 o
   3   2   6       32.26       34.20      2.08 o
   4   2   6        5.30        6.04      2.82 o
  -4   3   6        5.66        6.71      2.59 o
  -3   3   6       14.07       12.64      1.63 o
  -2   3   6      240.36      234.12      2.31 o
  -1   3   6     1162.40     1187.21     16.51 o
   0   3   6        0.19        1.14      1.70 o
   1   3   6      936.29      925.27      9.22 o
   2   3   6      131.63      147.07      2.04 o
   3   3   6        6.47        5.23      2.11 o
   4   3   6        0.74        1.32      2.85 o
  -4   4   6        1.14        0.15      2.64 o
  -3   4   6        0.48        2.21      1.57 o
  -2   4   6        8.72        8.95      1.63 o
  -1   4   6      498.17      475.78      6.80 o
   0   4   6       28.78       28.49      1.75 o
   1   4   6      361.06      373.77      2.45 o
   2   4   6       18.23       18.49      1.65 o
   3   4   6        0.86        3.70      1.99 o
   4   4   6        3.68        5.94      2.90 o
  -4   5   6        6.67        8.29      2.62 o
  -3   5   6      108.00      110.66      2.06 o
  -2   5   6       35.41       37.90      1.75 o
  -1   5   6       35.49       34.70      1.68 o
   0   5   6       18.05       17.95      1.81 o
   1   5   6       11.40        9.89      1.65 o
   2   5   6       78.17       81.90      1.87 o
   3   5   6        3.07        5.07      2.50 o
   4   5   6        4.97        2.43      2.43 o
  -4   6   6        3.81        5.93      2.82 o
  -3   6   6      177.58      184.75      2.59 o
  -2   6   6      412.66      394.56      6.36 o
  -1   6   6      207.47      209.41      3.78 o
   0   6   6       25.88       29.57      1.80 o
   1   6   6       17.81       15.17      1.65 o
   2   6   6       43.91       44.91      1.82 o
   3   6   6        0.01        0.46      2.63 o
   4   6   6        1.38        3.13      2.56 o
  -4   7   6        5.17        5.20      2.42 o
  -3   7   6       96.82       95.80      2.44 o
  -2   7   6       29.04       32.00      1.65 o
  -1   7   6        6.54        2.77      1.58 o
   0   7   6      123.73      108.93      2.60 o
   1   7   6      227.50      222.23      2.05 o
   2   7   6       17.00       18.98      1.72 o
   3   7   6        0.66       -0.51      2.50 o
   4   7   6        0.85        2.01      2.54 o
  -4   8   6        8.44        9.46      2.78 o
  -3   8   6        3.42        4.13      2.13 o
  -2   8   6       82.24       75.73      2.30 o
  -1   8   6      121.14      113.55      1.82 o
   0   8   6      384.51      376.79      8.16 o
   1   8   6       73.75       76.57      1.77 o
   2   8   6        0.07        0.50      1.63 o
   3   8   6        1.92        4.71      2.68 o
   4   8   6        0.00        2.07      2.60 o
  -4   9   6        7.93        9.90      2.54 o
  -3   9   6        0.24        1.38      2.01 o
  -2   9   6        0.38       -0.21      1.59 o
  -1   9   6        8.47       10.54      1.59 o
   0   9   6      151.78      154.05      3.86 o
   1   9   6       40.19       36.31      1.74 o
   2   9   6        2.44        4.45      1.71 o
   3   9   6        0.47        3.65      2.75 o
   4   9   6        0.93        0.35      2.80 o
  -4  10   6       26.03       23.26      2.45 o
  -3  10   6       29.99       28.37      2.34 o
  -2  10   6       14.44       17.40      1.69 o
  -1  10   6       23.03       18.78      1.64 o
   0  10   6      132.26      124.08      2.98 o
   1  10   6        4.55        4.79      1.56 o
   2  10   6        2.14        3.06      1.60 o
   3  10   6        1.44        2.93      2.85 o
  -4  11   6        0.09        1.94      2.84 o
  -3  11   6       28.67       29.29      2.22 o
  -2  11   6        3.95        3.41      1.52 o
  -1  11   6       42.01       36.60      1.66 o
   0  11   6        6.24       12.52      1.63 o
   1  11   6        0.12        0.32      1.60 o
   2  11   6        3.70        2.38      1.74 o
   3  11   6        2.40        3.25      2.90 o
  -4  12   6        9.18       10.91      3.69 o
  -3  12   6        9.53        9.46      2.15 o
  -2  12   6        0.05        1.62      1.55 o
  -1  12   6       38.45       41.12      2.00 o
   0  12   6      391.95      413.35     10.42 o
   1  12   6        0.15        1.72      1.68 o
   2  12   6        3.25        4.06      1.55 o
   3  12   6        7.65       11.15      2.54 o
  -4  13   6        0.09       -1.09      3.01 o
  -3  13   6        7.37        6.96      2.89 o
  -2  13   6        0.60        3.26      1.91 o
  -1  13   6        0.30        1.22      1.60 o
   0  13   6        2.36        5.23      1.53 o
   1  13   6        0.50        2.06      1.47 o
   2  13   6        4.00        4.48      2.04 o
   3  13   6        0.72        0.51      3.47 o
  -3  14   6        0.79        5.38      3.08 o
  -2  14   6        0.10        4.73      2.02 o
  -1  14   6        0.46        1.51      1.66 o
   0  14   6       72.46       76.50      2.06 o
   1  14   6        2.49        2.87      1.59 o
   2  14   6       31.79       29.59      2.24 o
   3  14   6        1.56        1.24      3.40 o
  -3  15   6       26.82       21.03      3.40 o
  -2  15   6       14.64       15.77      2.32 o
  -1  15   6        0.03        0.83      1.65 o
   0  15   6        2.74        4.36      1.53 o
   1  15   6       11.38       12.37      1.80 o
   2  15   6       45.11       39.56      2.42 o
   3  15   6        0.01       -0.53      3.50 o
  -3  16   6        2.13        2.72      3.33 o
  -2  16   6        7.25       10.04      2.09 o
  -1  16   6        0.34        2.76      1.98 o
   0  16   6        0.97        3.28      1.65 o
   1  16   6        2.97        4.25      1.80 o
   2  16   6       88.22       93.44      2.92 o
   3  16   6        8.98       14.28      3.67 o
  -3  17   6        0.01        2.57      3.42 o
  -2  17   6       36.74       33.37      2.27 o
  -1  17   6       34.48       31.96      2.08 o
   0  17   6        0.63        2.85      1.60 o
   1  17   6       37.18       30.39      2.31 o
   2  17   6        6.80        4.83      2.79 o
   3  17   6        4.64        7.12      2.94 o
  -3  18   6        0.72        4.71      2.79 o
  -2  18   6        9.99        7.93      2.80 o
  -1  18   6       65.62       62.78      2.29 o
   0  18   6        0.00       -0.50      1.89 o
   1  18   6       31.56       23.38      3.75 o
   2  18   6        1.45        0.63      3.47 o
  -3  19   6        2.45        6.53      3.62 o
  -2  19   6        1.05        4.23      2.91 o
  -1  19   6        9.29       10.26      2.55 o
   0  19   6        0.02        3.35      2.49 o
   1  19   6       22.09       20.95      3.51 o
   2  19   6        1.56        3.74      3.52 o
  -2  20   6        2.47        2.36      2.55 o
  -1  20   6       25.17       23.33      2.63 o
   0  20   6       16.92       13.21      2.52 o
   1  20   6        1.51        1.87      2.81 o
   2  20   6        6.03        6.32      2.96 o
  -2  21   6        3.67        5.78      2.72 o
  -1  21   6       11.05        9.78      2.65 o
   0  21   6       14.27       11.70      3.34 o
   1  21   6        0.10        1.89      2.44 o
   2  21   6        1.42        2.87      3.74 o
  -2  22   6        4.12        3.52      2.55 o
  -1  22   6       52.49       47.41      3.09 o
   0  22   6        4.67        5.13      2.59 o
   1  22   6        2.53        2.70      2.60 o
   2  22   6        0.12        1.29      3.06 o
  -2  23   6        4.88        5.86      2.43 o
  -1  23   6        0.00        2.78      2.78 o
   0  23   6        1.04       -0.24      2.74 o
   1  23   6       13.08       13.11      2.68 o
  -1  24   6        0.79        3.28      2.24 o
   0  24   6        2.35        4.53      2.15 o
   1  24   6        2.97        0.21      2.71 o
   0  25   6        1.04        3.15      2.54 o
  -4   1   7        1.37        3.81      2.58 o
  -3   1   7       73.45       75.47      1.78 o
  -2   1   7       16.17       16.95      1.51 o
  -1   1   7      382.36      425.18      4.80 o
   0   1   7     2624.38     2754.74     28.27 o
   1   1   7      148.30      165.34      2.04 o
   2   1   7       30.63       34.11      1.60 o
   3   1   7       23.40       19.06      1.81 o
   4   1   7        3.31        3.61      2.86 o
  -4   2   7       26.56       30.46      2.70 o
  -3   2   7       29.91       31.59      1.65 o
  -2   2   7      177.49      192.06      2.09 o
  -1   2   7     2191.16     2198.34     19.44 o
   0   2   7      101.14      111.01      2.00 o
   1   2   7      200.22      219.25      2.75 o
   2   2   7       13.43       12.55      1.49 o
   3   2   7       19.60       22.48      1.74 o
   4   2   7        1.63        3.31      2.66 o
  -4   3   7        0.36        1.33      2.88 o
  -3   3   7        8.11        8.86      1.68 o
  -2   3   7      818.63      837.71      3.78 o
  -1   3   7      287.94      275.85      7.39 o
   0   3   7      911.75      973.88     12.73 o
   1   3   7       21.92       26.43      1.60 o
   2   3   7        0.55        0.49      1.47 o
   3   3   7        8.09        7.18      1.72 o
   4   3   7        0.35        4.69      2.79 o
  -4   4   7        1.55        1.83      2.33 o
  -3   4   7       57.74       57.16      1.78 o
  -2   4   7      472.28      472.86      3.67 o
  -1   4   7      213.25      237.76      4.86 o
   0   4   7        7.03        6.93      1.74 o
   1   4   7      203.29      195.24      2.10 o
   2   4   7       48.80       49.49      1.78 o
   3   4   7        0.32        1.64      1.62 o
   4   4   7        0.29        2.95      2.65 o
  -4   5   7       19.13       17.09      2.71 o
  -3   5   7       14.35       14.74      1.67 o
  -2   5   7        3.66        4.18      1.55 o
  -1   5   7      110.53      119.47      1.89 o
   0   5   7       21.30       20.32      1.74 o
   1   5   7        6.77        7.61      1.57 o
   2   5   7       62.43       57.93      1.87 o
   3   5   7        3.79        3.54      1.76 o
   4   5   7        0.04        1.62      2.89 o
  -4   6   7       27.93       26.23      3.13 o
  -3   6   7       25.56       25.91      1.63 o
  -2   6   7       97.73       91.25      1.86 o
  -1   6   7       21.21       24.42      1.87 o
   0   6   7       10.26        9.71      1.67 o
   1   6   7      341.73      360.95      2.37 o
   2   6   7       67.80       67.55      1.71 o
   3   6   7        1.48        3.63      2.18 o
   4   6   7        0.01        1.81      2.90 o
  -4   7   7       19.45       20.21      2.77 o
  -3   7   7        0.48        1.33      1.66 o
  -2   7   7       72.44       71.90      1.82 o
  -1   7   7      549.08      526.73      9.14 o
   0   7   7       60.99       62.19      1.79 o
   1   7   7       29.94       29.14      1.58 o
   2   7   7       31.89       32.01      1.67 o
   3   7   7        0.79        1.79      2.14 o
  -4   8   7       16.40       12.99      2.76 o
  -3   8   7       67.17       67.70      1.84 o
  -2   8   7        1.46        1.83      1.51 o
  -1   8   7       22.14       25.17      1.61 o
   0   8   7        1.93        1.72      1.49 o
   1   8   7       92.82       96.58      2.59 o
   2   8   7       21.81       21.20      1.53 o
   3   8   7       10.79        8.88      2.07 o
  -4   9   7        2.84        4.30      2.54 o
  -3   9   7        2.19        3.76      2.09 o
  -2   9   7        0.39        0.94      1.51 o
  -1   9   7       24.36       25.72      1.51 o
   0   9   7        2.38        1.36      1.56 o
   1   9   7       57.09       53.44      1.76 o
   2   9   7        0.68        2.50      1.61 o
   3   9   7        6.77       11.32      2.32 o
  -4  10   7        0.11        3.42      3.01 o
  -3  10   7       42.04       42.16      2.35 o
  -2  10   7        0.70        2.44      1.49 o
  -1  10   7       13.24       13.14      1.60 o
   0  10   7      134.01      125.94      2.50 o
   1  10   7        5.10        5.47      1.60 o
   2  10   7       18.74       19.12      1.72 o
   3  10   7        0.44        0.68      2.78 o
  -4  11   7        3.50        3.06      2.65 o
  -3  11   7       13.19       13.72      2.09 o
  -2  11   7        4.19        5.01      1.68 o
  -1  11   7        0.27        0.65      1.61 o
   0  11   7        5.40        4.75      1.56 o
   1  11   7        0.96        1.91      1.65 o
   2  11   7        0.00        0.27      1.75 o
   3  11   7        0.80        3.10      2.50 o
  -4  12   7       15.81       16.29      3.02 o
  -3  12   7       33.54       36.15      2.64 o
  -2  12   7       74.60       65.16      1.82 o
  -1  12   7       53.95       50.75      1.62 o
   0  12   7       25.61       27.60      1.63 o
   1  12   7        0.11        0.66      1.59 o
   2  12   7       26.73       28.29      1.89 o
   3  12   7        1.07        0.71      3.00 o
  -4  13   7        4.19        4.62      3.72 o
  -3  13   7       49.61       46.19      2.61 o
  -2  13   7       14.38       12.83      1.77 o
  -1  13   7       16.51       14.65      1.72 o
   0  13   7       43.58       47.18      1.59 o
   1  13   7        2.04        3.03      1.66 o
   2  13   7        5.71        7.12      1.66 o
   3  13   7        0.21       -1.52      3.07 o
  -3  14   7       30.76       29.94      2.61 o
  -2  14   7        3.45        3.29      1.82 o
  -1  14   7       16.61       17.35      1.61 o
   0  14   7       57.89       55.19      1.68 o
   1  14   7        1.05        2.89      1.50 o
   2  14   7       36.32       32.29      2.16 o
   3  14   7        1.12       -0.49      3.50 o
  -3  15   7       10.16        8.75      2.77 o
  -2  15   7       54.04       48.05      2.19 o
  -1  15   7       11.99        9.87      1.59 o
   0  15   7        1.76        2.22      1.69 o
   1  15   7        6.95        4.82      1.81 o
   2  15   7       49.06       41.18      2.64 o
   3  15   7        0.87        3.93      3.57 o
  -3  16   7        4.29        4.66      3.40 o
  -2  16   7        0.80        0.35      2.05 o
  -1  16   7        4.29        1.83      1.60 o
   0  16   7        1.36        2.82      1.57 o
   1  16   7        7.19        7.85      1.83 o
   2  16   7       16.27       10.54      2.56 o
   3  16   7        1.84        0.73      3.64 o
  -3  17   7       19.76       17.54      3.52 o
  -2  17   7        2.24        3.26      2.12 o
  -1  17   7       15.83       12.31      1.77 o
   0  17   7       64.96       58.37      2.17 o
   1  17   7        0.07        2.72      1.80 o
   2  17   7        2.40        3.16      2.47 o
  -3  18   7        0.21        6.17      3.57 o
  -2  18   7        1.54        1.25      2.35 o
  -1  18   7       15.18       16.42      2.00 o
   0  18   7       96.26       79.71      1.93 o
   1  18   7       18.37       17.07      2.29 o
   2  18   7        7.14        7.38      2.71 o
  -3  19   7        2.48        5.68      3.72 o
  -2  19   7        0.76        1.25      2.88 o
  -1  19   7       37.48       38.71      2.24 o
   0  19   7       42.49       36.32      2.01 o
   1  19   7       10.32        9.89      2.82 o
   2  19   7        4.70        5.49      3.67 o
  -2  20   7        8.39        7.46      2.94 o
  -1  20   7       12.20       11.63      2.71 o
   0  20   7       26.98       26.39      2.66 o
   1  20   7        0.01       -3.53      2.64 o
   2  20   7        1.13        0.87      3.72 o
  -2  21   7       13.07        9.46      3.08 o
  -1  21   7       29.01       22.16      2.78 o
   0  21   7       26.63       26.36      2.55 o
   1  21   7        0.04        2.75      2.80 o
   2  21   7        0.44        0.53      3.08 o
  -2  22   7       31.38       38.55      3.28 o
  -1  22   7        2.21        2.59      2.74 o
   0  22   7        7.56        9.59      2.72 o
   1  22   7        0.01        2.40      2.93 o
  -1  23   7       12.63       13.09      2.87 o
   0  23   7        1.51        4.59      2.89 o
   1  23   7        9.40        9.52      3.06 o
  -1  24   7        0.15        0.21      2.95 o
   0  24   7        0.38        5.08      2.83 o
  -4   0   8        1.59        4.64      3.57 o
  -3   0   8        8.16       11.71      2.34 o
  -2   0   8      128.71      130.25      2.66 o
  -1   0   8     4333.74     4649.26     44.38 o
   0   0   8     1885.05     1963.03     40.44 o
   1   0   8      663.35      668.25     13.93 o
   2   0   8        2.78        2.69      2.24 o
   3   0   8       16.84       18.11      2.47 o
   4   0   8        0.73       -0.07      3.81 o
  -4   1   8       13.72       14.48      2.53 o
  -3   1   8       59.65       61.34      1.81 o
  -2   1   8      126.21      127.61      2.38 o
  -1   1   8       59.87       81.07      4.41 o
   0   1   8      522.25      542.10      7.93 o
   1   1   8        9.70       13.27      1.53 o
   2   1   8        0.81        3.75      1.58 o
   3   1   8        1.12        2.66      1.68 o
   4   1   8        0.07        2.52      2.70 o
  -4   2   8       14.97       14.09      2.71 o
  -3   2   8       91.13       95.93      1.86 o
  -2   2   8        6.95        8.44      1.62 o
  -1   2   8       24.05       21.30      1.51 o
   0   2   8     1832.95     1972.85     28.35 o
   1   2   8      133.98      149.51      1.86 o
   2   2   8        6.77        8.18      1.59 o
   3   2   8        1.79        2.91      1.73 o
   4   2   8        0.47        2.28      2.90 o
  -4   3   8       12.56       11.04      2.55 o
  -3   3   8      111.66      113.99      2.08 o
  -2   3   8       94.23       92.94      1.73 o
  -1   3   8       99.04       95.18      1.66 o
   0   3   8      304.86      300.65      4.27 o
   1   3   8      421.23      441.66      3.30 o
   2   3   8       12.05       13.84      1.67 o
   3   3   8        0.11        2.03      1.71 o
  -4   4   8        3.02        4.05      2.69 o
  -3   4   8        4.85        5.23      1.62 o
  -2   4   8      531.65      505.49      3.42 o
  -1   4   8       41.15       47.04      1.68 o
   0   4   8      561.30      577.42      5.64 o
   1   4   8      105.48      116.06      1.85 o
   2   4   8      102.51       97.63      1.83 o
   3   4   8       10.51       13.00      1.77 o
  -4   5   8        7.07        6.55      2.73 o
  -3   5   8       71.65       72.14      2.42 o
  -2   5   8       38.46       37.19      1.62 o
  -1   5   8        0.92        2.52      1.55 o
   0   5   8       24.54       24.45      1.60 o
   1   5   8       49.14       48.75      1.73 o
   2   5   8      164.08      172.15      1.92 o
   3   5   8        3.90        3.39      1.66 o
  -4   6   8        1.71        4.56      2.70 o
  -3   6   8        1.60        2.56      1.67 o
  -2   6   8        4.74        5.90      1.56 o
  -1   6   8        5.38        8.19      1.58 o
   0   6   8       58.43       58.37      2.39 o
   1   6   8       20.82       21.22      1.56 o
   2   6   8        0.51        1.18      1.69 o
   3   6   8        2.21        2.47      1.79 o
  -4   7   8        0.85        3.78      2.86 o
  -3   7   8        2.77        4.56      1.61 o
  -2   7   8       18.69       20.70      1.50 o
  -1   7   8       70.09       65.15      1.72 o
   0   7   8       61.45       50.00      1.68 o
   1   7   8       73.54       75.00      1.81 o
   2   7   8       26.66       24.05      1.62 o
   3   7   8        5.35        7.16      1.86 o
  -4   8   8        0.43        1.05      2.79 o
  -3   8   8       14.04       18.02      1.81 o
  -2   8   8       93.02       95.03      1.84 o
  -1   8   8        6.88        9.60      1.59 o
   0   8   8        0.14        0.28      1.46 o
   1   8   8        0.17       -0.23      1.41 o
   2   8   8       34.76       36.62      1.82 o
   3   8   8        6.02        8.62      2.42 o
  -4   9   8        0.76        4.19      2.92 o
  -3   9   8        0.56        2.47      1.83 o
  -2   9   8       69.84       71.87      2.16 o
  -1   9   8        4.08        3.11      1.58 o
   0   9   8        4.68        4.64      1.59 o
   1   9   8       64.88       65.66      2.43 o
   2   9   8       19.17       22.33      1.66 o
   3   9   8        0.68        2.99      2.02 o
  -4  10   8        5.40        4.95      2.55 o
  -3  10   8        0.03        3.84      1.95 o
  -2  10   8       13.63       15.07      1.53 o
  -1  10   8       20.17       20.20      1.45 o
   0  10   8        1.99        3.27      1.57 o
   1  10   8       26.60       23.61      1.72 o
   2  10   8       10.73       12.48      1.73 o
   3  10   8        0.01       -1.51      2.44 o
  -4  11   8        7.55        6.85      3.07 o
  -3  11   8        5.06        4.14      2.00 o
  -2  11   8       27.47       27.22      1.65 o
  -1  11   8        1.18        1.99      1.50 o
   0  11   8      210.03      205.99      3.25 o
   1  11   8        1.72        2.42      1.56 o
   2  11   8       17.57       17.37      1.63 o
   3  11   8       29.14       28.04      2.34 o
  -4  12   8        4.25        1.87      2.75 o
  -3  12   8       25.05       25.71      2.41 o
  -2  12   8        0.31        1.60      1.76 o
  -1  12   8        3.25        3.95      1.55 o
   0  12   8       12.44       13.33      1.47 o
   1  12   8        5.46        6.12      1.59 o
   2  12   8        0.30        3.90      1.66 o
   3  12   8       14.58       17.02      2.85 o
  -3  13   8        5.21        4.11      2.34 o
  -2  13   8       17.47       13.89      2.50 o
  -1  13   8       28.72       25.85      1.69 o
   0  13   8        0.05        1.21      1.58 o
   1  13   8        2.20        3.33      1.70 o
   2  13   8        9.94        9.76      1.72 o
   3  13   8       12.52       10.95      2.70 o
  -3  14   8        0.58        1.16      2.16 o
  -2  14   8       37.73       32.92      1.76 o
  -1  14   8        0.06        0.98      1.67 o
   0  14   8        9.71       11.11      1.66 o
   1  14   8       38.87       33.56      1.81 o
   2  14   8        8.47        6.15      1.76 o
   3  14   8        1.54        1.96      2.76 o
  -3  15   8       15.93       16.00      2.30 o
  -2  15   8       91.52       81.72      1.87 o
  -1  15   8       57.59       51.17      1.77 o
   0  15   8       37.58       44.56      1.71 o
   1  15   8      124.42      107.19      2.00 o
   2  15   8       11.34        9.25      2.00 o
   3  15   8        6.62        2.62      3.62 o
  -3  16   8       28.28       23.64      2.85 o
  -2  16   8       15.57       12.22      1.77 o
  -1  16   8       22.28       22.36      1.77 o
   0  16   8        6.69        6.96      1.59 o
   1  16   8       89.53       77.68      2.04 o
   2  16   8        0.03        1.51      2.46 o
  -3  17   8       41.16       38.93      3.05 o
  -2  17   8      105.59      100.87      2.66 o
  -1  17   8        7.67        8.73      1.70 o
   0  17   8        6.31        8.54      1.73 o
   1  17   8        1.67        1.29      1.65 o
   2  17   8        0.42        1.07      2.55 o
  -3  18   8        8.83        7.29      3.01 o
  -2  18   8       15.60       13.68      2.48 o
  -1  18   8      153.42      144.82      2.18 o
   0  18   8        0.21        0.71      1.65 o
   1  18   8       11.48       12.56      1.76 o
   2  18   8        1.30       -0.22      3.05 o
  -2  19   8       11.19       10.03      2.48 o
  -1  19   8       18.25       19.71      2.32 o
   0  19   8       19.85       19.25      1.82 o
   1  19   8       14.15       15.12      2.35 o
   2  19   8        0.52        0.14      3.24 o
  -2  20   8       17.73       15.31      2.57 o
  -1  20   8        5.86        5.85      2.15 o
   0  20   8       43.98       44.00      2.42 o
   1  20   8        0.04        0.57      2.42 o
   2  20   8        0.57        1.88      2.85 o
  -2  21   8        0.13       -0.51      2.96 o
  -1  21   8        2.14        4.13      2.14 o
   0  21   8        0.81        2.35      2.70 o
   1  21   8        0.00        1.68      2.88 o
  -2  22   8        0.43        0.59      3.00 o
  -1  22   8        0.08        1.83      2.78 o
   0  22   8       15.62       15.98      2.83 o
   1  22   8        0.05        2.11      2.99 o
  -1  23   8        0.05        1.84      2.88 o
   0  23   8       12.01        7.47      2.71 o
   1  23   8        3.78        5.59      3.10 o
   0  24   8        3.30        3.66      3.16 o
  -4   1   9      262.52      257.14      6.55 o
  -3   1   9      113.82      117.46      2.02 o
  -2   1   9      139.30      143.93      1.92 o
  -1   1   9       12.97       13.97      1.43 o
   0   1   9        0.07        1.75      1.46 o
   1   1   9        6.77        6.51      1.48 o
   2   1   9        5.35        4.75      1.63 o
   3   1   9        1.85        2.60      1.79 o
  -4   2   9        5.79        5.21      2.13 o
  -3   2   9       24.36       26.32      1.67 o
  -2   2   9       29.26       31.46      2.06 o
  -1   2   9       38.81       44.22      1.64 o
   0   2   9      242.17      284.57      3.05 o
   1   2   9      228.08      238.92      2.04 o
   2   2   9       52.65       52.04      1.81 o
   3   2   9        0.16        0.95      1.71 o
  -4   3   9        0.00        2.16      2.10 o
  -3   3   9        1.20        3.80      1.69 o
  -2   3   9      147.45      143.58      1.87 o
  -1   3   9      275.06      277.97      3.19 o
   0   3   9      447.16      472.97      5.35 o
   1   3   9       35.39       41.97      1.65 o
   2   3   9        7.27        7.43      1.66 o
   3   3   9        0.78        1.37      1.73 o
  -4   4   9       41.82       40.18      2.42 o
  -3   4   9       47.03       52.92      1.86 o
  -2   4   9       87.89       83.05      1.75 o
  -1   4   9       16.65       17.79      1.42 o
   0   4   9       13.20       18.96      1.43 o
   1   4   9      492.54      508.00      6.86 o
   2   4   9        5.28        5.45      1.64 o
   3   4   9        0.28        0.50      1.70 o
  -4   5   9       53.75       54.28      2.35 o
  -3   5   9       12.93       14.56      1.64 o
  -2   5   9      167.33      165.40      2.46 o
  -1   5   9        0.27        0.53      1.50 o
   0   5   9        6.23        6.80      1.57 o
   1   5   9      378.76      373.21      2.60 o
   2   5   9       46.45       46.54      1.68 o
   3   5   9        5.52        7.63      1.83 o
  -4   6   9        1.26        2.50      2.20 o
  -3   6   9        8.61       12.06      1.72 o
  -2   6   9       90.62       89.19      1.82 o
  -1   6   9      120.82      105.94      2.23 o
   0   6   9        2.18        2.53      1.50 o
   1   6   9       31.37       33.66      1.59 o
   2   6   9       68.59       65.59      1.83 o
   3   6   9       17.92       16.80      1.86 o
  -4   7   9        0.05        1.83      2.28 o
  -3   7   9       11.35       13.08      1.68 o
  -2   7   9      245.26      237.04      2.15 o
  -1   7   9      625.29      589.03     10.52 o
   0   7   9       53.79       52.68      1.70 o
   1   7   9        1.99        2.58      1.57 o
   2   7   9       15.60       17.08      1.64 o
   3   7   9       23.94       22.80      1.93 o
  -4   8   9        0.32        1.08      2.12 o
  -3   8   9        2.04        3.28      1.73 o
  -2   8   9       12.66       11.35      1.57 o
  -1   8   9      114.85      109.26      1.85 o
   0   8   9       10.17       10.99      1.62 o
   1   8   9      170.36      166.73      2.66 o
   2   8   9        1.15        1.23      1.72 o
   3   8   9       39.45       36.84      1.96 o
  -4   9   9        0.04        0.53      2.56 o
  -3   9   9        2.19        1.71      1.77 o
  -2   9   9        5.40        3.93      1.60 o
  -1   9   9        6.70        6.90      1.52 o
   0   9   9      170.13      163.36      3.24 o
   1   9   9       30.38       35.38      1.54 o
   2   9   9       13.73       15.67      1.66 o
   3   9   9        1.39        3.97      2.03 o
  -4  10   9        0.04       -0.33      3.02 o
  -3  10   9        2.10        2.75      1.77 o
  -2  10   9      114.40      116.66      1.91 o
  -1  10   9       46.00       48.18      1.68 o
   0  10   9      201.87      191.80      4.10 o
   1  10   9       45.69       46.61      1.70 o
   2  10   9        0.35        1.92      1.73 o
   3  10   9       20.98       20.87      2.53 o
  -4  11   9        1.99        5.15      3.04 o
  -3  11   9        1.14        3.53      1.69 o
  -2  11   9       17.09       18.67      1.74 o
  -1  11   9       19.37       21.31      1.77 o
   0  11   9       88.72       83.41      2.17 o
   1  11   9       15.04       16.78      1.57 o
   2  11   9        3.80        7.27      1.71 o
   3  11   9        0.00        0.37      2.57 o
  -3  12   9        4.06        3.77      1.82 o
  -2  12   9        6.86        8.85      1.68 o
  -1  12   9        5.85        4.49      1.67 o
   0  12   9        2.05        0.69      1.51 o
   1  12   9        3.29        3.05      1.55 o
   2  12   9      122.74      121.57      2.45 o
   3  12   9        7.09        5.27      2.41 o
  -3  13   9       18.93       19.76      2.15 o
  -2  13   9       64.10       62.64      1.91 o
  -1  13   9      231.47      237.14      3.61 o
   0  13   9       73.37       75.23      1.80 o
   1  13   9        0.20        3.07      1.65 o
   2  13   9        9.70        7.81      1.74 o
   3  13   9        0.00       -1.34      2.71 o
  -3  14   9       10.52        9.52      2.42 o
  -2  14   9      230.36      231.80      4.39 o
  -1  14   9        1.79        3.28      1.55 o
   0  14   9        0.43        2.24      1.69 o
   1  14   9       12.11       14.38      1.70 o
   2  14   9       10.76        8.32      1.74 o
   3  14   9        0.11        3.40      2.77 o
  -3  15   9        9.23       12.20      2.58 o
  -2  15   9       50.08       54.50      1.95 o
  -1  15   9       11.16        8.64      1.61 o
   0  15   9       93.08       85.65      1.87 o
   1  15   9       20.33       20.56      1.78 o
   2  15   9        0.22        3.19      1.90 o
  -3  16   9       55.33       49.12      2.82 o
  -2  16   9       42.00       41.36      1.99 o
  -1  16   9        1.93        3.57      1.57 o
   0  16   9       77.94       78.75      1.85 o
   1  16   9        0.19        0.80      1.79 o
   2  16   9       12.04       11.49      1.89 o
  -3  17   9        0.33        5.23      2.76 o
  -2  17   9       50.40       48.41      2.19 o
  -1  17   9       48.15       46.36      1.75 o
   0  17   9       10.28       11.10      1.80 o
   1  17   9        0.27        1.58      1.80 o
   2  17   9        0.63        3.01      2.26 o
  -2  18   9        0.80        3.08      2.19 o
  -1  18   9       60.02       52.98      1.84 o
   0  18   9       23.85       27.39      1.74 o
   1  18   9        0.00       -0.58      1.87 o
   2  18   9        0.10        2.73      2.36 o
  -2  19   9        0.35        1.79      2.44 o
  -1  19   9       24.45       21.06      1.88 o
   0  19   9       10.09        9.72      1.75 o
   1  19   9        2.35        4.24      1.90 o
   2  19   9        0.04        3.51      2.82 o
  -2  20   9        0.01        0.23      2.42 o
  -1  20   9       43.65       37.24      2.41 o
   0  20   9        0.08        0.90      1.72 o
   1  20   9        2.83        4.14      1.83 o
  -2  21   9        6.45        6.57      2.60 o
  -1  21   9        5.95        5.48      2.36 o
   0  21   9        9.43        9.25      2.22 o
   1  21   9       12.63       10.86      3.01 o
  -1  22   9        0.98        0.79      2.36 o
   0  22   9        0.94        1.27      2.58 o
   1  22   9        8.55        7.09      2.72 o
  -1  23   9        2.82        0.78      2.92 o
   0  23   9        0.02        1.51      2.71 o
  -4   0  10       60.16       55.51      3.02 o
  -3   0  10        0.00        0.77      3.28 o
  -2   0  10       41.90       51.51      4.66 o
  -1   0  10      166.65      161.24      2.57 o
   0   0  10      647.76      612.83      6.66 o
   1   0  10       16.33       17.91      2.11 o
   2   0  10       31.62       31.55      2.34 o
   3   0  10        0.14       -1.72      2.47 o
  -4   1  10       32.63       33.63      2.34 o
  -3   1  10       49.08       49.43      1.72 o
  -2   1  10      153.56      159.68      1.85 o
  -1   1  10        2.38        5.06      1.55 o
   0   1  10        1.31        3.55      1.60 o
   1   1  10        1.02        2.26      1.44 o
   2   1  10       23.49       23.28      1.68 o
   3   1  10        3.34        5.06      1.75 o
  -4   2  10        7.91       10.33      1.85 o
  -3   2  10       49.50       49.62      1.73 o
  -2   2  10      286.17      276.41      2.16 o
  -1   2  10      264.18      272.75      2.52 o
   0   2  10       14.98       16.78      1.55 o
   1   2  10        5.92        7.32      1.64 o
   2   2  10        1.91        3.30      1.62 o
   3   2  10        0.00        2.29      1.81 o
  -4   3  10        0.55        3.94      1.87 o
  -3   3  10      481.72      495.57      5.78 o
  -2   3  10      114.60      114.36      1.86 o
  -1   3  10        0.09        2.39      1.42 o
   0   3  10       71.32       81.41      2.94 o
   1   3  10        0.13        2.83      1.65 o
   2   3  10        0.00        1.81      1.64 o
   3   3  10        2.17        3.34      1.72 o
  -4   4  10        2.32        3.22      1.77 o
  -3   4  10      380.10      390.75      4.15 o
  -2   4  10       35.21       34.85      1.60 o
  -1   4  10      111.68      115.92      2.41 o
   0   4  10       63.64       67.51      2.67 o
   1   4  10       16.78       18.22      1.64 o
   2   4  10        6.59       10.25      1.73 o
   3   4  10        0.30        0.67      1.69 o
  -4   5  10       11.04       10.75      1.84 o
  -3   5  10       37.42       37.34      1.73 o
  -2   5  10        2.59        3.51      1.50 o
  -1   5  10      105.36       96.32      1.72 o
   0   5  10       60.31       66.06      1.54 o
   1   5  10      378.37      394.39      6.51 o
   2   5  10        0.27        0.39      1.61 o
   3   5  10       41.57       40.70      2.01 o
  -4   6  10        1.57        2.08      2.23 o
  -3   6  10       22.30       25.80      1.82 o
  -2   6  10       36.92       32.80      1.59 o
  -1   6  10      257.60      243.67      3.73 o
   0   6  10       21.71       20.36      1.58 o
   1   6  10        1.85        2.91      1.71 o
   2   6  10       77.40       77.22      1.83 o
   3   6  10        1.20        2.87      1.80 o
  -4   7  10        0.17        4.16      2.39 o
  -3   7  10      112.26      109.41      2.05 o
  -2   7  10        6.91        7.54      1.49 o
  -1   7  10      900.61      878.89     11.57 o
   0   7  10       26.19       27.24      1.60 o
   1   7  10       79.36       82.67      1.75 o
   2   7  10       80.65       84.78      1.98 o
   3   7  10        0.27        1.10      1.87 o
  -4   8  10        0.00       -0.18      2.36 o
  -3   8  10       46.26       42.28      1.78 o
  -2   8  10        2.65        3.19      1.55 o
  -1   8  10       17.48       20.19      1.70 o
   0   8  10       58.55       57.41      1.76 o
   1   8  10      229.74      221.23      2.09 o
   2   8  10       34.13       30.69      1.65 o
   3   8  10       16.04       17.31      1.94 o
  -4   9  10        0.14        3.66      2.50 o
  -3   9  10       15.98       17.08      1.86 o
  -2   9  10       27.08       26.60      1.54 o
  -1   9  10       57.23       54.28      1.74 o
   0   9  10      341.50      333.31      2.87 o
   1   9  10       75.66       71.42      1.82 o
   2   9  10        1.00        0.63      1.60 o
   3   9  10        0.11        2.69      1.96 o
  -3  10  10        0.51        0.79      1.68 o
  -2  10  10        2.67        4.54      1.59 o
  -1  10  10       28.42       26.07      1.56 o
   0  10  10        3.71        3.81      1.70 o
   1  10  10      184.72      187.21      2.00 o
   2  10  10        7.10        5.93      1.65 o
   3  10  10       25.76       23.05      2.06 o
  -3  11  10        0.01        2.37      1.82 o
  -2  11  10        0.06        1.88      1.59 o
  -1  11  10      988.29      967.47     13.19 o
   0  11  10       42.04       39.71      1.91 o
   1  11  10        2.60        5.09      1.67 o
   2  11  10        0.03        1.46      1.80 o
   3  11  10        1.96        2.10      1.95 o
  -3  12  10        0.09        1.42      1.81 o
  -2  12  10        7.83        9.70      1.57 o
  -1  12  10      471.43      482.15      7.87 o
   0  12  10        0.11       -0.07      1.61 o
   1  12  10       16.75       17.23      1.60 o
   2  12  10        1.49        3.28      1.62 o
   3  12  10        2.70       -0.40      2.56 o
  -3  13  10       16.62       17.42      1.92 o
  -2  13  10       91.90       92.00      3.21 o
  -1  13  10       75.28       77.71      1.97 o
   0  13  10      200.65      186.32      3.78 o
   1  13  10      125.33      130.97      3.85 o
   2  13  10       23.40       22.48      1.94 o
  -3  14  10       72.45       67.08      2.18 o
  -2  14  10       21.41       27.49      1.75 o
  -1  14  10       53.57       52.61      1.87 o
   0  14  10       19.30       18.77      1.59 o
   1  14  10        0.61        1.69      1.74 o
   2  14  10        3.40        2.65      1.73 o
  -3  15  10       17.22       16.19      2.32 o
  -2  15  10        2.85        2.86      1.76 o
  -1  15  10        0.12        0.84      1.63 o
   0  15  10        0.28        0.26      1.69 o
   1  15  10        2.63        3.92      1.83 o
   2  15  10       17.80       18.86      1.86 o
  -3  16  10       21.26       14.54      2.66 o
  -2  16  10       99.11       96.23      1.95 o
  -1  16  10        1.29        2.45      1.69 o
   0  16  10       82.70       79.41      1.87 o
   1  16  10       14.64       15.90      1.72 o
   2  16  10        0.87        1.38      2.00 o
  -3  17  10        1.34        4.16      2.67 o
  -2  17  10        8.29       12.00      1.87 o
  -1  17  10        1.46        2.70      1.70 o
   0  17  10        0.02        1.21      1.71 o
   1  17  10        5.15        6.51      1.88 o
   2  17  10        0.82        0.83      2.09 o
  -2  18  10        0.44        2.66      1.96 o
  -1  18  10       27.32       26.26      1.80 o
   0  18  10        1.04        0.99      1.71 o
   1  18  10        6.42        9.26      1.78 o
   2  18  10        0.14        1.91      2.59 o
  -2  19  10        9.75        8.48      2.45 o
  -1  19  10        2.98        4.11      1.82 o
   0  19  10        2.30        3.92      1.73 o
   1  19  10        0.15        1.99      1.80 o
  -2  20  10        0.13        1.46      2.19 o
  -1  20  10       13.03       14.16      1.94 o
   0  20  10        8.02        6.51      1.89 o
   1  20  10       21.92       23.71      1.99 o
  -1  21  10        0.15        1.91      2.20 o
   0  21  10       16.50       18.41      2.01 o
   1  21  10        8.27        7.81      1.88 o
  -1  22  10        3.39        5.49      2.33 o
   0  22  10       25.19       21.82      2.35 o
  -4   1  11        1.98        2.09      1.84 o
  -3   1  11       16.33       16.41      1.70 o
  -2   1  11       42.73       43.27      1.69 o
  -1   1  11        1.80        2.13      1.45 o
   0   1  11        0.02        1.54      1.52 o
   1   1  11       20.52       21.98      1.47 o
   2   1  11       27.91       28.85      1.73 o
   3   1  11        2.45        4.01      1.82 o
  -4   2  11       39.38       35.82      2.05 o
  -3   2  11      117.94      121.56      3.26 o
  -2   2  11       85.18       83.95      1.71 o
  -1   2  11        8.61       10.35      1.47 o
   0   2  11       75.32       78.69      1.66 o
   1   2  11        2.28        3.97      1.52 o
   2   2  11       75.70       81.57      1.86 o
   3   2  11        0.52        1.64      1.82 o
  -4   3  11       34.33       32.32      2.04 o
  -3   3  11       20.84       24.03      1.64 o
  -2   3  11       12.46       15.38      1.62 o
  -1   3  11       21.65       23.80      1.52 o
   0   3  11       13.09       16.47      1.47 o
   1   3  11       25.96       25.05      1.58 o
   2   3  11        3.74        2.19      1.62 o
   3   3  11        3.64        3.93      1.77 o
  -4   4  11       29.79       26.46      2.01 o
  -3   4  11        8.35        9.63      2.52 o
  -2   4  11       17.94       18.37      1.68 o
  -1   4  11       37.94       35.66      1.77 o
   0   4  11      145.22      140.92      1.80 o
   1   4  11       82.72       75.71      1.68 o
   2   4  11       45.10       46.70      1.72 o
   3   4  11        9.98       11.57      1.97 o
  -4   5  11        8.33        9.34      1.80 o
  -3   5  11        0.16       -1.00      1.68 o
  -2   5  11      342.05      348.20      3.85 o
  -1   5  11      359.04      338.67      3.67 o
   0   5  11       69.31       72.22      1.69 o
   1   5  11       26.20       26.47      1.69 o
   2   5  11      170.38      165.57      2.29 o
   3   5  11        0.25        0.35      1.75 o
  -4   6  11        0.14        1.19      1.89 o
  -3   6  11        7.79        6.66      1.64 o
  -2   6  11      463.20      473.17      6.38 o
  -1   6  11      262.81      263.49      4.04 o
   0   6  11        5.67        5.94      1.54 o
   1   6  11        0.01        0.33      1.58 o
   2   6  11      178.12      174.43      2.65 o
   3   6  11        2.08        3.15      1.82 o
  -4   7  11        2.79        2.43      2.04 o
  -3   7  11       13.85       15.69      1.67 o
  -2   7  11      839.14      856.02     13.78 o
  -1   7  11      162.86      165.02      1.87 o
   0   7  11       26.08       26.15      1.65 o
   1   7  11        0.84       -0.52      1.72 o
   2   7  11      126.12      124.64      1.89 o
   3   7  11        2.84        4.77      1.81 o
  -3   8  11        6.63        6.71      1.72 o
  -2   8  11       73.21       73.20      2.04 o
  -1   8  11       25.75       24.91      2.15 o
   0   8  11      514.02      501.65      3.13 o
   1   8  11       24.60       24.32      1.71 o
   2   8  11       23.98       26.21      1.75 o
   3   8  11        0.73        2.20      1.89 o
  -3   9  11        0.23        1.38      1.69 o
  -2   9  11       70.76       68.35      2.21 o
  -1   9  11       23.51       22.88      1.63 o
   0   9  11     2553.62     2528.22     29.54 o
   1   9  11      102.34       98.76      3.53 o
   2   9  11        1.20        0.08      1.66 o
   3   9  11        5.21        6.79      2.09 o
  -3  10  11        5.91        6.39      1.68 o
  -2  10  11      302.49      307.01      5.13 o
  -1  10  11       85.37       85.74      2.78 o
   0  10  11       21.07       21.62      2.89 o
   1  10  11        8.24        8.89      1.64 o
   2  10  11       12.78       17.03      1.92 o
   3  10  11       25.56       19.84      2.01 o
  -3  11  11       22.14       26.55      1.91 o
  -2  11  11       23.84       25.93      1.69 o
  -1  11  11      225.94      229.05      6.72 o
   0  11  11       61.61       66.49      1.78 o
   1  11  11      257.51      260.63      2.24 o
   2  11  11       11.57       11.60      1.62 o
  -3  12  11        0.58        1.94      1.90 o
  -2  12  11      150.74      148.94      1.96 o
  -1  12  11       91.85       90.41      2.44 o
   0  12  11       31.49       34.87      1.73 o
   1  12  11      165.62      169.27      5.00 o
   2  12  11        8.10        8.67      1.87 o
  -3  13  11       17.09       17.16      1.96 o
  -2  13  11       14.42       16.47      1.61 o
  -1  13  11       49.26       50.37      1.65 o
   0  13  11      230.11      224.90      2.16 o
   1  13  11        7.43        9.58      1.70 o
   2  13  11       18.45       17.37      1.82 o
  -3  14  11       15.43       14.38      1.99 o
  -2  14  11       11.99       13.89      1.73 o
  -1  14  11       13.93       15.20      1.71 o
   0  14  11       13.10       16.07      1.74 o
   1  14  11        2.14        5.65      1.71 o
   2  14  11        0.20       -0.07      1.83 o
  -3  15  11        4.00        3.79      2.02 o
  -2  15  11        3.11        6.71      1.74 o
  -1  15  11        4.79        5.75      1.64 o
   0  15  11       19.00       18.71      1.71 o
   1  15  11       21.12       21.41      1.82 o
   2  15  11        6.93        6.90      1.90 o
  -2  16  11        2.45        3.89      1.82 o
  -1  16  11       25.93       24.94      1.77 o
   0  16  11        0.63        0.50      1.68 o
   1  16  11       14.50       12.87      1.84 o
   2  16  11        6.47        6.77      1.83 o
  -2  17  11        0.33        1.17      1.87 o
  -1  17  11        3.92        5.28      1.54 o
   0  17  11        8.10        6.33      1.73 o
   1  17  11        0.03       -0.08      1.93 o
   2  17  11        4.44        2.79      2.13 o
  -2  18  11        7.87        8.31      1.99 o
  -1  18  11        9.36        9.96      1.83 o
   0  18  11        0.01        3.68      1.76 o
   1  18  11        2.58        3.72      1.79 o
  -2  19  11        1.97        2.49      2.02 o
  -1  19  11        5.98        6.68      1.87 o
   0  19  11        1.10        0.38      1.77 o
   1  19  11        0.87        3.26      1.87 o
  -1  20  11        1.62        1.92      1.93 o
   0  20  11        0.18        3.09      1.81 o
   1  20  11        1.33        3.42      1.86 o
  -1  21  11        0.00        1.32      1.88 o
   0  21  11        0.15        1.11      1.91 o
  -4   0  12        0.58        3.75      2.64 o
  -3   0  12        0.14        0.39      2.11 o
  -2   0  12        0.02        0.49      2.32 o
  -1   0  12        1.43        3.01      3.86 o
   0   0  12       20.18       17.96      2.23 o
   1   0  12        3.74        6.87      2.27 o
   2   0  12       26.25       26.01      2.44 o
   3   0  12        3.97        4.64      2.70 o
  -4   1  12        0.32        1.33      1.88 o
  -3   1  12        4.00        4.69      1.50 o
  -2   1  12        0.36        1.46      1.54 o
  -1   1  12        1.98        3.18      1.38 o
   0   1  12       74.18       71.84      1.55 o
   1   1  12        3.05        3.75      1.45 o
   2   1  12       38.93       38.50      1.76 o
   3   1  12       50.22       48.01      2.10 o
  -4   2  12        0.21       -0.83      1.87 o
  -3   2  12        0.41        1.68      1.56 o
  -2   2  12       25.90       27.78      1.72 o
  -1   2  12        7.47       12.50      1.60 o
   0   2  12        8.39        9.76      1.56 o
   1   2  12       49.88       54.28      1.64 o
   2   2  12        0.04        2.21      1.67 o
   3   2  12       28.78       26.59      2.00 o
  -4   3  12        1.26        1.74      1.87 o
  -3   3  12        2.47        4.55      1.67 o
  -2   3  12        0.68        0.12      1.45 o
  -1   3  12      223.78      228.89      3.03 o
   0   3  12        2.42        4.25      1.47 o
   1   3  12       34.56       31.86      1.59 o
   2   3  12        0.04        2.95      1.64 o
   3   3  12      117.61      109.27      2.17 o
  -4   4  12        0.04        1.25      1.93 o
  -3   4  12        0.00        2.04      1.71 o
  -2   4  12       38.67       38.54      1.57 o
  -1   4  12       10.12        9.39      1.50 o
   0   4  12        0.20        1.34      1.46 o
   1   4  12       86.31       93.09      1.86 o
   2   4  12        8.20        7.72      1.77 o
   3   4  12       17.10       10.74      1.82 o
  -3   5  12       33.17       31.25      1.81 o
  -2   5  12       70.65       75.56      3.85 o
  -1   5  12       63.56       68.58      1.64 o
   0   5  12       56.06       58.60      1.70 o
   1   5  12      470.31      463.77      4.91 o
   2   5  12        0.17       -0.05      1.69 o
   3   5  12        1.00        2.33      2.02 o
  -3   6  12      102.09      102.71      2.53 o
  -2   6  12       34.31       38.11      1.65 o
  -1   6  12       62.05       61.29      1.59 o
   0   6  12        1.56        2.58      1.44 o
   1   6  12      721.67      714.33      7.22 o
   2   6  12       29.34       30.95      1.85 o
   3   6  12        1.16        1.59      1.90 o
  -3   7  12        3.57        2.89      1.74 o
  -2   7  12        0.14        1.28      1.68 o
  -1   7  12        7.08       12.15      2.02 o
   0   7  12       91.84       92.98      2.86 o
   1   7  12      114.50      110.13      1.93 o
   2   7  12       13.28       15.60      1.68 o
   3   7  12        0.01        2.51      1.87 o
  -3   8  12       16.54       18.84      1.73 o
  -2   8  12      104.96      109.40      1.89 o
  -1   8  12      811.26      801.46      8.17 o
   0   8  12       35.95       37.18      1.57 o
   1   8  12        0.11        2.41      1.92 o
   2   8  12        5.06        6.01      1.63 o
  -3   9  12       10.54       10.78      1.83 o
  -2   9  12        7.58        9.29      1.66 o
  -1   9  12      109.65      118.96      2.20 o
   0   9  12      151.56      152.85      2.34 o
   1   9  12        0.30        0.55      1.72 o
   2   9  12        1.25        2.04      1.55 o
  -3  10  12       19.26       20.89      1.74 o
  -2  10  12        1.35        3.30      2.29 o
  -1  10  12      697.87      698.93      9.68 o
   0  10  12      303.54      305.95      5.12 o
   1  10  12       44.95       48.47      1.74 o
   2  10  12        4.60        4.51      1.90 o
  -3  11  12        0.88        2.73      1.78 o
  -2  11  12       56.48       55.63      1.81 o
  -1  11  12       37.26       37.99      2.13 o
   0  11  12       40.25       42.47      2.02 o
   1  11  12       46.08       49.04      2.30 o
   2  11  12       15.14       11.85      1.82 o
  -3  12  12       35.07       36.05      1.98 o
  -2  12  12       18.98       20.11      1.79 o
  -1  12  12       71.19       73.06      1.79 o
   0  12  12       33.68       31.62      1.78 o
   1  12  12      146.88      146.07      3.55 o
   2  12  12       16.49       15.23      1.95 o
  -3  13  12        0.09        0.28      1.97 o
  -2  13  12        5.88        6.57      1.72 o
  -1  13  12       30.93       30.30      1.74 o
   0  13  12       11.21       12.74      1.70 o
   1  13  12      137.79      137.80      1.92 o
   2  13  12       27.25       27.90      1.90 o
  -3  14  12        6.88        7.63      1.86 o
  -2  14  12       12.26       11.51      1.69 o
  -1  14  12       13.18       10.58      1.73 o
   0  14  12       96.53      101.44      2.36 o
   1  14  12       15.26       15.16      1.79 o
   2  14  12       44.17       41.15      2.10 o
  -2  15  12        0.98        2.62      1.72 o
  -1  15  12        1.56        3.26      1.73 o
   0  15  12       50.54       49.00      1.80 o
   1  15  12       13.31       16.80      1.69 o
   2  15  12       45.53       46.49      2.15 o
  -2  16  12        5.52        7.40      1.83 o
  -1  16  12        0.41        1.09      1.71 o
   0  16  12        0.12        2.23      1.73 o
   1  16  12       32.60       31.20      1.79 o
  -2  17  12        2.12        4.48      1.85 o
  -1  17  12       18.08       22.85      1.87 o
   0  17  12       12.07       14.20      1.89 o
   1  17  12       10.92       10.23      1.86 o
  -2  18  12        0.09        0.88      1.75 o
  -1  18  12        0.85        3.37      1.84 o
   0  18  12        0.50        3.06      1.80 o
   1  18  12        0.17        2.58      1.88 o
  -1  19  12        4.07        3.46      1.72 o
   0  19  12        2.19        2.96      1.75 o
  -1  20  12        0.35        2.83      1.88 o
   0  20  12        0.30        2.40      1.95 o
  -3   1  13       11.64       14.76      1.73 o
  -2   1  13       10.64       11.89      1.50 o
  -1   1  13        0.40        1.00      1.57 o
   0   1  13      152.22      147.92      1.76 o
   1   1  13        9.70        9.42      1.60 o
   2   1  13        5.29        6.05      1.61 o
  -3   2  13        2.22        1.66      1.71 o
  -2   2  13       10.70        9.33      1.58 o
  -1   2  13        6.92        7.34      1.55 o
   0   2  13       12.96       13.80      1.53 o
   1   2  13        0.00       -0.11      1.59 o
   2   2  13      132.93      127.48      2.11 o
  -3   3  13        4.57        6.62      1.72 o
  -2   3  13       25.48       25.99      1.52 o
  -1   3  13        0.28        2.10      1.59 o
   0   3  13        0.73        1.13      1.60 o
   1   3  13       15.40       16.48      1.45 o
   2   3  13      173.53      157.42      2.57 o
  -3   4  13        0.41        3.24      1.62 o
  -2   4  13       15.17       13.21      1.67 o
  -1   4  13        0.23        0.43      1.45 o
   0   4  13        4.92        5.37      1.64 o
   1   4  13       25.83       26.02      1.73 o
   2   4  13       84.56       80.85      1.87 o
  -3   5  13        9.84        9.97      1.69 o
  -2   5  13       52.71       56.01      1.77 o
  -1   5  13       16.81       17.85      1.48 o
   0   5  13       54.23       53.40      1.60 o
   1   5  13       11.62       12.99      1.72 o
   2   5  13        0.47        1.48      1.67 o
  -3   6  13        6.53       10.32      1.78 o
  -2   6  13        3.08        2.82      1.64 o
  -1   6  13       28.82       27.20      1.70 o
   0   6  13      231.99      226.70      2.34 o
   1   6  13        9.63        8.07      1.56 o
   2   6  13       15.30       13.49      1.80 o
  -3   7  13       11.14       12.98      1.58 o
  -2   7  13       37.33       38.42      1.62 o
  -1   7  13       17.50       13.91      1.40 o
   0   7  13        4.51        4.38      1.56 o
   1   7  13        1.55        2.04      1.64 o
   2   7  13        2.88        3.74      1.77 o
  -3   8  13        7.84       10.85      1.70 o
  -2   8  13        4.09        5.22      1.79 o
  -1   8  13      101.78      105.91      1.90 o
   0   8  13        4.41        3.29      1.53 o
   1   8  13       13.85       14.10      1.72 o
   2   8  13        0.63        3.65      1.83 o
  -3   9  13       28.52       27.44      1.80 o
  -2   9  13       80.77       74.87      1.79 o
  -1   9  13       13.27       12.01      1.75 o
   0   9  13       37.02       38.24      1.74 o
   1   9  13        0.00        0.59      1.67 o
   2   9  13        0.46        1.98      1.70 o
  -3  10  13       13.21       13.50      1.84 o
  -2  10  13        2.45        2.98      1.58 o
  -1  10  13       51.20       51.05      1.56 o
   0  10  13        2.32        2.29      1.50 o
   1  10  13       34.56       36.05      2.03 o
   2  10  13        0.59        3.15      1.94 o
  -3  11  13        2.91        4.46      1.85 o
  -2  11  13        3.18        3.47      1.54 o
  -1  11  13       25.77       28.76      1.96 o
   0  11  13      135.11      137.67      2.55 o
   1  11  13       27.86       28.02      1.70 o
   2  11  13        3.38        5.44      1.74 o
  -3  12  13        6.09        6.04      1.94 o
  -2  12  13        3.35        4.29      1.64 o
  -1  12  13       59.29       60.70      1.84 o
   0  12  13      147.38      138.65      2.72 o
   1  12  13       30.06       31.83      1.72 o
   2  12  13        8.48        8.49      1.86 o
  -3  13  13        2.51        4.89      1.84 o
  -2  13  13       14.35       17.85      1.83 o
  -1  13  13       12.87       10.70      1.54 o
   0  13  13      115.47      112.77      2.04 o
   1  13  13       81.54       79.83      1.77 o
   2  13  13        1.09        3.55      1.81 o
  -2  14  13       17.81       21.89      1.91 o
  -1  14  13        0.01        1.48      1.73 o
   0  14  13        1.01        2.59      1.75 o
   1  14  13       80.27       76.95      1.99 o
  -2  15  13       12.90       15.36      1.85 o
  -1  15  13       15.87       18.43      1.71 o
   0  15  13        6.82        6.35      1.67 o
   1  15  13        8.13        8.39      1.86 o
  -2  16  13        2.12        5.09      1.81 o
  -1  16  13        1.06        3.20      1.78 o
   0  16  13        0.15        0.22      1.76 o
   1  16  13        0.02        1.51      1.87 o
  -2  17  13        2.92        2.84      2.05 o
  -1  17  13        8.67       11.72      1.89 o
   0  17  13        2.76        4.14      1.81 o
   1  17  13       18.58       20.10      1.96 o
  -1  18  13        0.04        2.19      1.79 o
   0  18  13        1.76        2.84      1.74 o
  -1  19  13        6.17        5.51      1.98 o
   0  19  13        0.00        1.12      1.89 o
  -3   0  14        9.55       10.61      2.24 o
  -2   0  14       27.87       24.77      4.18 o
  -1   0  14        6.83        6.73      2.28 o
   0   0  14        9.85        8.99      2.03 o
   1   0  14       26.16       31.32      2.23 o
   2   0  14       57.00       56.51      2.67 o
  -3   1  14        0.31        0.89      1.75 o
  -2   1  14        0.34        2.26      1.74 o
  -1   1  14       94.02       80.90      1.62 o
   0   1  14        9.05       10.31      1.54 o
   1   1  14       23.66       23.69      1.69 o
   2   1  14        0.43        1.85      2.22 o
  -3   2  14        0.07        1.99      1.74 o
  -2   2  14        0.20        3.51      1.49 o
  -1   2  14        9.71        8.12      1.42 o
   0   2  14       24.46       24.59      1.64 o
   1   2  14      112.43      113.26      1.85 o
   2   2  14        0.25        0.92      1.70 o
  -3   3  14        0.16        1.88      1.77 o
  -2   3  14       61.62       60.97      2.61 o
  -1   3  14       62.36       54.01      1.64 o
   0   3  14       37.40       36.24      2.25 o
   1   3  14        4.57        6.08      1.62 o
   2   3  14       12.29       12.56      1.72 o
  -3   4  14       24.70       26.01      1.91 o
  -2   4  14       15.86       16.58      1.59 o
  -1   4  14       27.47       24.00      1.59 o
   0   4  14        9.26        6.20      2.23 o
   1   4  14       14.37       15.36      1.70 o
   2   4  14        0.04        1.00      1.81 o
  -3   5  14        0.42        1.58      1.81 o
  -2   5  14       18.31       21.89      1.59 o
  -1   5  14       21.44       19.62      1.49 o
   0   5  14        9.46        9.29      1.56 o
   1   5  14        0.57        3.77      1.68 o
   2   5  14        0.28        2.73      1.70 o
  -3   6  14       14.50       14.70      1.85 o
  -2   6  14        4.10        4.26      1.68 o
  -1   6  14       39.57       35.17      1.72 o
   0   6  14       35.04       31.95      1.65 o
   1   6  14        0.03        2.52      1.59 o
   2   6  14        0.06        0.16      1.85 o
  -3   7  14        5.84        6.42      1.89 o
  -2   7  14        4.53        2.73      1.72 o
  -1   7  14        9.63       11.31      1.58 o
   0   7  14       34.21       34.60      1.47 o
   1   7  14        1.15        1.61      2.48 o
   2   7  14        0.57        1.73      1.84 o
  -3   8  14        1.84        2.97      1.80 o
  -2   8  14        0.04       -0.40      1.48 o
  -1   8  14        4.54        7.50      1.58 o
   0   8  14        3.91        4.32      1.48 o
   1   8  14        1.81        2.60      1.60 o
   2   8  14        0.07        2.65      1.72 o
  -3   9  14        2.69        5.39      1.90 o
  -2   9  14        2.70        5.93      1.52 o
  -1   9  14       16.83       15.59      1.60 o
   0   9  14        3.21        3.17      1.68 o
   1   9  14        6.24        6.71      1.66 o
   2   9  14        0.83        3.24      1.92 o
  -3  10  14        0.61        0.32      1.80 o
  -2  10  14        0.11        0.78      1.53 o
  -1  10  14        8.33        9.34      1.70 o
   0  10  14       14.35       17.43      1.65 o
   1  10  14        2.26        2.59      1.77 o
   2  10  14        0.14        1.45      1.76 o
  -3  11  14       11.31       10.52      1.89 o
  -2  11  14       10.65       10.48      1.78 o
  -1  11  14        0.08        3.71      1.70 o
   0  11  14        0.12        1.61      1.95 o
   1  11  14        3.22        4.71      1.81 o
   2  11  14        0.23       -0.60      2.02 o
  -2  12  14       15.90       19.18      1.81 o
  -1  12  14        1.41        2.47      1.72 o
   0  12  14       13.58       14.91      1.77 o
   1  12  14        2.04        4.70      1.75 o
  -2  13  14       13.26       12.61      2.02 o
  -1  13  14        0.61        3.37      1.66 o
   0  13  14        0.55        1.67      1.61 o
   1  13  14        6.87        7.10      1.75 o
  -2  14  14        6.00        7.00      2.15 o
  -1  14  14        0.71        2.66      1.65 o
   0  14  14       15.77       15.88      1.79 o
   1  14  14       13.60       11.98      1.93 o
  -2  15  14        3.83        4.48      1.91 o
  -1  15  14        7.62       10.45      1.80 o
   0  15  14       25.94       27.13      1.88 o
   1  15  14       25.38       18.32      1.91 o
  -1  16  14       16.61       18.06      1.69 o
   0  16  14        7.79        6.45      1.89 o
  -1  17  14       21.99       21.98      2.00 o
   0  17  14       11.07       12.74      1.91 o
  -3   1  15        3.65        3.90      1.71 o
  -2   1  15       10.67       11.08      1.71 o
  -1   1  15       58.75       50.83      1.56 o
   0   1  15      178.09      155.92      2.24 o
   1   1  15       23.10       20.85      1.78 o
   2   1  15        9.17        9.58      1.86 o
  -3   2  15        6.19       10.41      1.81 o
  -2   2  15       23.79       21.66      1.57 o
  -1   2  15       41.90       41.42      1.49 o
   0   2  15        3.94        4.63      1.57 o
   1   2  15        0.00        0.61      1.57 o
   2   2  15        0.67        0.42      1.83 o
  -3   3  15        7.82        7.87      1.75 o
  -2   3  15        8.58       10.11      1.63 o
  -1   3  15       12.61       11.13      1.49 o
   0   3  15        1.49        0.43      1.82 o
   1   3  15       28.83       23.69      1.68 o
   2   3  15       11.59       13.20      1.78 o
  -3   4  15        0.00       -0.36      1.85 o
  -2   4  15       13.25       14.35      1.64 o
  -1   4  15        1.73        2.75      1.49 o
   0   4  15       18.64       16.70      1.71 o
   1   4  15       17.18       14.91      1.65 o
   2   4  15       15.44       15.05      1.82 o
  -3   5  15        4.61        5.85      1.75 o
  -2   5  15        1.55        1.89      1.43 o
  -1   5  15       15.37       16.28      1.59 o
   0   5  15       20.19       17.50      1.45 o
   1   5  15        0.08        0.56      1.61 o
   2   5  15       26.09       26.09      1.97 o
  -3   6  15        2.94        2.72      1.81 o
  -2   6  15        0.13       -0.01      1.71 o
  -1   6  15        0.02        3.49      1.43 o
   0   6  15        2.33        0.87      1.69 o
   1   6  15        0.45        1.45      1.69 o
   2   6  15        1.34        3.20      1.77 o
  -3   7  15        5.08        6.41      1.88 o
  -2   7  15        3.14        3.50      2.00 o
  -1   7  15        0.44        3.45      1.53 o
   0   7  15        2.93        3.82      1.70 o
   1   7  15        2.40        7.03      1.97 o
   2   7  15        0.94        3.35      1.97 o
  -3   8  15        1.33        1.82      1.81 o
  -2   8  15       10.58       14.10      1.76 o
  -1   8  15        2.93        1.73      1.72 o
   0   8  15        0.22        0.27      1.54 o
   1   8  15        0.15        1.57      1.55 o
  -2   9  15        0.30        3.29      1.62 o
  -1   9  15        4.66        6.46      1.63 o
   0   9  15        1.56        2.24      1.63 o
   1   9  15        1.88        3.46      1.67 o
  -2  10  15        0.41        0.08      1.68 o
  -1  10  15        3.03        5.93      1.72 o
   0  10  15       15.29       17.63      1.73 o
   1  10  15        0.07        0.72      1.68 o
  -2  11  15        1.81        3.79      1.80 o
  -1  11  15        0.27        1.02      1.64 o
   0  11  15        5.25        6.94      1.66 o
   1  11  15        0.21        2.34      1.80 o
  -2  12  15        0.79        1.59      1.86 o
  -1  12  15        0.01        2.72      1.64 o
   0  12  15        4.29        3.35      1.69 o
   1  12  15        2.39        0.82      1.80 o
  -2  13  15        0.00        0.59      1.76 o
  -1  13  15        1.45        3.52      1.80 o
   0  13  15        3.11        4.68      1.82 o
   1  13  15        4.97        7.17      1.69 o
  -1  14  15        8.23        9.65      1.85 o
   0  14  15        0.07        1.15      1.84 o
  -1  15  15        9.20       12.72      1.89 o
   0  15  15        0.08        2.31      1.81 o
  -3   0  16        3.64        2.33      2.60 o
  -2   0  16        1.21        4.95      2.53 o
  -1   0  16       73.94       61.51      2.14 o
   0   0  16        0.00        0.34      2.14 o
   1   0  16        0.25        4.08      2.52 o
  -3   1  16        0.34        3.18      1.76 o
  -2   1  16       10.39        9.05      1.69 o
  -1   1  16        4.28        4.31      1.74 o
   0   1  16       23.53       22.46      1.64 o
   1   1  16        0.74        1.04      1.59 o
  -3   2  16        1.17        1.83      1.78 o
  -2   2  16        0.47        0.98      1.59 o
  -1   2  16        8.55        6.69      1.69 o
   0   2  16        3.71        4.28      1.60 o
   1   2  16       12.22       13.11      1.63 o
  -3   3  16        0.03        0.43      1.87 o
  -2   3  16       10.89       10.99      2.31 o
  -1   3  16        4.33        6.06      1.58 o
   0   3  16       13.55       13.59      1.63 o
   1   3  16       26.03       22.04      1.65 o
  -2   4  16        0.00       -0.26      1.53 o
  -1   4  16        0.95        4.53      1.72 o
   0   4  16        0.49        0.98      1.71 o
   1   4  16       48.07       43.28      1.89 o
  -2   5  16       10.18        9.32      1.69 o
  -1   5  16        0.08        0.37      1.52 o
   0   5  16        0.69        1.86      1.47 o
   1   5  16       10.14       10.40      1.70 o
  -2   6  16       10.52       12.48      1.78 o
  -1   6  16        0.35        2.47      1.56 o
   0   6  16        6.75        6.80      1.65 o
   1   6  16        1.02        0.66      1.67 o
  -2   7  16        8.03        7.50      1.80 o
  -1   7  16        0.68        2.40      2.08 o
   0   7  16        4.26        7.46      1.74 o
   1   7  16        3.68        4.75      1.72 o
  -2   8  16        1.37        4.92      1.71 o
  -1   8  16        0.67       -1.50      1.76 o
   0   8  16        3.10        2.22      2.39 o
   1   8  16        6.46        9.13      1.77 o
  -2   9  16        5.34        6.78      1.86 o
  -1   9  16        2.08        0.95      1.76 o
   0   9  16        3.38        5.02      1.59 o
   1   9  16        3.28        6.07      1.84 o
  -2  10  16        3.11        7.01      1.84 o
  -1  10  16        0.32        1.30      1.78 o
   0  10  16        4.70        7.48      1.81 o
   1  10  16        1.03        1.30      1.87 o
  -2  11  16       16.77       19.66      1.80 o
  -1  11  16        2.29        5.70      1.81 o
   0  11  16        1.63        2.78      1.85 o
   1  11  16        0.35        1.28      1.68 o
  -1  12  16        0.34        1.28      1.64 o
   0  12  16       10.22       10.83      1.88 o
  -1  13  16        5.21        9.62      1.89 o
   0  13  16        0.09        2.36      1.88 o
  -2   1  17        0.04        1.62      1.74 o
  -1   1  17        4.57        5.01      1.69 o
   0   1  17        1.82        1.87      2.53 o
   1   1  17        4.40        6.09      1.77 o
  -2   2  17        1.86        2.75      1.58 o
  -1   2  17        0.25        2.22      1.61 o
   0   2  17        0.82        0.49      1.40 o
   1   2  17        0.86        4.23      1.67 o
  -2   3  17        2.50        3.33      1.73 o
  -1   3  17        1.23        2.32      1.59 o
   0   3  17       14.51       12.21      1.64 o
   1   3  17        0.06        2.39      1.84 o
  -2   4  17        0.49        1.14      1.61 o
  -1   4  17        2.91        3.98      1.56 o
   0   4  17        4.39        2.94      1.78 o
   1   4  17        0.01        2.69      1.67 o
  -2   5  17        0.86        2.22      1.70 o
  -1   5  17        4.48        8.66      1.78 o
   0   5  17        5.56        6.28      1.57 o
   1   5  17       12.68       14.08      1.79 o
  -2   6  17        2.94        3.48      1.70 o
  -1   6  17        5.14        5.90      1.81 o
   0   6  17        0.20        0.72      1.61 o
   1   6  17        3.67        6.04      1.75 o
  -2   7  17        3.18        4.76      1.82 o
  -1   7  17        0.43        2.02      1.69 o
   0   7  17        0.01       -0.91      1.60 o
   1   7  17        0.34        1.96      1.89 o
  -2   8  17        0.51        4.78      1.87 o
  -1   8  17        0.00        1.20      1.74 o
   0   8  17        0.24        1.12      1.82 o
  -1   9  17       25.97       33.33      1.85 o
   0   9  17        0.29        3.69      1.83 o
  -1  10  17        8.24       10.48      1.72 o
   0  10  17        0.04        0.76      1.87 o
  -1  11  17        2.37        5.43      1.89 o
   0  11  17        2.92        3.53      1.77 o
  -2   0  18        1.42        1.96      2.62 o
  -1   0  18        4.39        3.93      2.84 o
   0   0  18        0.00        2.78      2.35 o
  -2   1  18        0.15        2.92      1.67 o
  -1   1  18        0.72        3.23      1.77 o
   0   1  18        1.45        0.96      1.64 o
  -2   2  18        0.41        1.60      1.69 o
  -1   2  18        1.84        2.84      1.62 o
   0   2  18        1.50        2.32      1.82 o
  -1   3  18        1.00        2.28      1.73 o
   0   3  18        0.93        1.52      1.66 o
  -1   4  18        0.44        2.13      1.69 o
   0   4  18        1.76        2.55      1.57 o
  -1   5  18        2.02        7.94      1.58 o
   0   5  18        6.20       11.64      1.88 o
  -1   6  18        0.10        0.14      1.85 o
   0   6  18        0.81        4.53      1.75 o
  -1   7  18        3.03        6.18      1.88 o
   0   7  18        0.01        2.27      1.90 o
 
